# Supplementary material for: Integrated single-cell and bulk RNA sequencing analysis identifies a cancer-associated fibroblast-related gene signature for predicting survival and therapy in gastric cancer
Source: BMC Cancer. 2023 Jan 31;23:108. doi: 10.1186/s12885-022-10332-w (PMC9887891; doi:10.1186/s12885-022-10332-w)
Supplement: Supplementary file 1 — Additional file 1: Table S1. The primer sequences of the CAF-related genesignature. [file 12885_2022_10332_MOESM1_ESM.xlsx]

## Sheet: Sheet1
Primer-name	sequence (from 5' to 3')
AARSD1-Forward	ACTGTGGGCGATGAGAAAGG
AARSD1-Reverse	TGCGTGCTGATGTAGTCCTG
GLT8D1-Forward	TCGCTGCATCTGAAGACAGG
GLT8D1-Reverse	CATTGGAGCGAGTGTTGTGC
GPX3-Forward	ACGACATCCGCTGGAACTTT
GPX3-Reverse	ATCTTGACGTTGCTGACCGT
NRP1-Forward	CCCAACAGCCTTGAATGCAC
NRP1-Reverse	ATTTCTAGCCGGTCGTAGCG
OLFM3-Forward	CTGTCTGCTGTCCTCACTGG
OLFM3-Reverse	GGTCTGTCATCCAAGCACCA
PPP1R26-Forward	CTTTGGAAGCCCACACTTGC
PPP1R26-Reverse	AGGTGTCGCTGAAGTCACTG
SERPINE1-Forward	CAGATGTCTCCAGCCCTCAC
SERPINE1-Reverse	GGGTGAGAAAACCACGTTGC
TMSB15A-Forward	CAGACTTGTCGGAAGTGGAGA
TMSB15A-Reverse	AACACACTCTTTCTCTTGCTGG
ZFYVE27-Forward	TCAGTGCTGAAGAAGAGGCG
ZFYVE27-Reverse	TCTGGTTACACGAGGCACAC
GAPDH-Forward	GACAGTCAGCCGCATCTTCTT
GAPDH-Reverse	AATCCGTTGACTCCGACCTTC
