# Supplementary material for: Integrated single-cell and bulk RNA sequencing analysis identifies a cancer-associated fibroblast-related gene signature for predicting survival and therapy in gastric cancer
Source: BMC Cancer. 2023 Jan 31;23:108. doi: 10.1186/s12885-022-10332-w (PMC9887891; doi:10.1186/s12885-022-10332-w)
Supplement: Supplementary file 2 — Additional file 2: Table S2. The result of feature genes by the intersection ofthe stable CAF-related DEGs and the prognosis-related genes. [file 12885_2022_10332_MOESM2_ESM.xlsx]

## Sheet: GENE
AARSD1
ABCA8
ABHD11
ABL2
ADAM12
ADAMTS12
ADAMTS2
ADAMTS6
ADAMTS7
ADAMTSL1
AFF3
ALG6
ALPK2
ANKEF1
ANKRD50
ANP32E
AP4B1
ARC
ARHGEF19
ARL9
ARMC9
ARMCX1
ARRDC1
ASPN
BBC3
BCAP31
BCAT1
BEND5
BLMH
BRF2
C14orf132
C16orf89
C19orf24
C1orf159
C4A
C4B
C5AR1
C6orf136
C7
C8orf88
CACTIN
CAPN15
CCKBR
CDC37
CDH6
CELSR1
CERS4
CERS5
CHEK2
CITED2
CLN6
CLSTN3
COL12A1
COL1A2
COL4A1
COL4A2
COL5A1
COL5A2
CPZ
CSMD2
CSRNP1
CTHRC1
CXorf56
DCPS
DCTPP1
DMD
DPAGT1
DPP3
DPT
EBF2
ECT2
EFNA3
EFNA4
EFNB1
ELOVL2
EXOSC8
F2R
FAM107A
FAM129A
FAM83H
FARSA
FEN1
FGFR1OP
FN1
FNDC1
FRMD8
FSTL3
FZD2
GABARAPL1
GADD45B
GFRA1
GHRL
GLE1
GLIS2
GLT8D1
GMIP
GMPPA
GNB1L
GPR176
GPX3
GPX8
GUCY1A2
HEXA
HIF3A
HLX
HOXA10
HOXA10-AS
IGFBP1
IGFBP7
IKBKE
IL1RAP
INHBA
ISY1
ISYNA1
ITGAV
ITGB1
ITIH5
JAM2
KBTBD2
KCTD5
KDM5B
KLF9
KLHL7
LBH
LBP
LMNB2
LOX
LOXL3
LPAR2
LRRC32
LRRC61
LSM7
LUM
MAF
MAMDC2
MAP3K7CL
MAPRE1
MELK
MFAP2
MFAP4
MIB1
MKNK2
MLEC
MOSPD1
MOV10L1
MPC1
MSLN
MTA2
MTERF3
MTMR14
MYO19
NADSYN1
NAT1
NCLN
NFYB
NID2
NOL6
NOP14
NOS3
NOTCH3
NR2C2AP
NREP
NRP1
NTMT1
NUAK1
NUP85
OLFM3
OLFML2B
P2RY14
P4HA3
PARPBP
PAXIP1
PCOLCE2
PDGFRB
PDK4
PDZRN3
PES1
PGK1
PHYHD1
PID1
PIM3
PKIG
PLXNB2
PML
PMPCA
POLM
PPIH
PPP1R14A
PPP1R26
PPP1R3C
PRKCSH
PRRX1
PTGES2
PTPN6
PXDN
PYCARD
QTRT1
RAI14
RAVER1
RCE1
REPIN1
RFX5
RGS19
RITA1
RNLS
RNPS1
RPUSD1
RSPO1
RTN4RL2
SALL2
SCN4B
SCN7A
SCRIB
SCUBE2
SDF2
SEC23B
SEMA5B
SERPINE1
SH2D4A
SHB
SIAH1
SLC16A7
SLC1A5
SLC22A17
SLC25A17
SLC7A11
SLC7A7
SMTN
SNAPC1
SP100
SP110
SPARC
STC1
STX12
SULF1
SURF4
SYNJ2
SYNPO2
TAF5
TAP1
TEAD4
THBS2
THBS3
TK1
TMC6
TMEM100
TMEM126B
TMEM200A
TMEM206
TMOD1
TMSB15A
TMX2
TNFRSF11B
TNFSF4
TNXB
TOR2A
TPP1
TRABD
TRAF2
TRAM2
TRMT1
TRUB2
TSC22D3
TTC9C
TUBB3
TXNDC9
UBA3
UBE2T
UHRF1
VCAN
VEZT
YPEL5
ZBTB16
ZDHHC9
ZFYVE27
ZNF408
ZNF626
ZNF697
ZSCAN2
ZWINT
