# Supplementary material for: Integrated single-cell and bulk RNA sequencing analysis identifies a cancer-associated fibroblast-related gene signature for predicting survival and therapy in gastric cancer
Source: BMC Cancer. 2023 Jan 31;23:108. doi: 10.1186/s12885-022-10332-w (PMC9887891; doi:10.1186/s12885-022-10332-w)
Supplement: Supplementary file 3 — Additional file 3: Table S3. The coefficient of the CAF-related gene signature. [file 12885_2022_10332_MOESM3_ESM.xlsx]

## Sheet: Sheet1
gene	coef	logFC_sto	AveExpr	t	P.Value_sto	adj.P.Val_sto	B	P_sto	chi	HR_sto	p_val	avg_log2FC	pct.1	pct.2	p_val_adj
AARSD1	0.58042	0.616429	3.80904	7.50642	3.3e-13	5.75e-12	9.48425	0.00782654	7.07274	1.53447	1.07e-37	0.0193453	0.222	0.105	2.74e-33
GLT8D1	0.45259	0.493448	4.54249	6.11508	2.1e-09	2.12e-08	0.898354	0.00145312	10.1371	1.67569	7.09e-55	0.0609365	0.472	0.252	1.81e-50
GPX3	0.04373	-2.40855	4.80747	-10.4887	3.63e-23	2.61e-21	32.1505	0.00402849	8.27093	1.59228	8.18e-170	-0.988765	0.325	0.55	2.09e-165
NRP1	0.18875	0.960198	3.73545	5.99815	4.11e-09	3.97e-08	0.243284	0.000253999	13.3824	1.81719	5.86e-59	0.14578	0.161	0.045	1.49e-54
OLFM3	0.06682	-2.79213	-7.73632	-6.07718	2.61e-09	2.6e-08	0.684889	0.0125702	6.22862	1.48796	4.63e-14	-0.0524617	0.001	0.011	1.18e-09
PPP1R26	-0.20819	0.861292	2.57332	6.76785	4.1e-11	5.34e-10	4.74884	0.00740305	7.17248	0.650945	8.61e-11	0.00636981	0.029	0.009	2.2e-06
SERPINE1	0.1543	2.21561	3.98909	8.33227	9.75e-16	2.44e-14	15.2238	3.39e-06	21.5814	2.13723	1.74e-231	1.78195	0.507	0.18	4.45e-227
TMSB15A	0.01553	2.11042	-1.56027	7.09793	4.98e-12	7.44e-11	6.81692	0.00737976	7.17813	1.53871	1.16e-10	0.0167108	0.039	0.015	2.97e-06
ZFYVE27	-0.18095	0.916574	3.17493	9.00041	6.42e-18	2.2e-16	20.1854	0.00280502	8.93015	0.619212	1.28e-20	0.0120544	0.108	0.05	3.26e-16
