# Supplementary material for: Integrated single-cell and bulk RNA sequencing analysis identifies a cancer-associated fibroblast-related gene signature for predicting survival and therapy in gastric cancer
Source: BMC Cancer. 2023 Jan 31;23:108. doi: 10.1186/s12885-022-10332-w (PMC9887891; doi:10.1186/s12885-022-10332-w)
Supplement: Supplementary file 4 — Additional file 4: Table S4. The predicted result of the CMAP database. [file 12885_2022_10332_MOESM4_ESM.xlsx]

## Sheet: Sheet1
rank	cmap name	mean	n	enrichment	p	specificity	percent non-null
1	genistein	-0.281	17	-0.549	0	0	58
2	trichostatin A	0.506	182	0.37	0	0.5308	90
3	tanespimycin	0.578	62	0.359	0	0.2228	80
4	LY-294002	0.448	61	0.319	0	0.2953	77
5	pyrvinium	0.745	6	0.832	2e-05	0.0279	100
6	adiphenine	-0.782	5	-0.886	6e-05	0.0242	100
7	viomycin	-0.689	4	-0.914	0.0001	0.0072	100
8	isoflupredone	-0.743	3	-0.938	0.00032	0.025	100
9	thiamphenicol	-0.608	5	-0.836	0.00032	0.0133	100
10	aciclovir	-0.523	6	-0.754	0.00044	0	100
11	fludrocortisone	-0.42	8	-0.679	0.00044	0.0211	75
12	etiocholanolone	-0.512	6	-0.749	0.00052	0.013	100
13	midodrine	-0.536	5	-0.812	0.00056	0.0226	100
14	lisuride	-0.611	5	-0.789	0.00078	0.0246	100
15	tranexamic acid	-0.552	5	-0.784	0.00086	0.0269	100
16	felbinac	-0.572	4	-0.85	0.00093	0.0142	100
17	monensin	-0.512	6	-0.721	0.00093	0.0488	83
18	thioridazine	0.532	20	0.416	0.00109	0.4795	90
19	PHA-00745360	-0.434	8	-0.642	0.0011	0.0155	87
20	merbromin	-0.598	5	-0.771	0.00118	0.0081	100
21	prochlorperazine	0.531	16	0.458	0.00122	0.1845	87
22	Prestwick-1103	-0.621	4	-0.835	0.00133	0	100
23	guanadrel	-0.581	5	-0.756	0.00158	0.0073	100
24	finasteride	-0.412	6	-0.7	0.00163	0.0366	83
25	DL-thiorphan	0.857	2	0.969	0.00165	0	100
26	chenodeoxycholic acid	-0.562	4	-0.822	0.00189	0.0461	100
27	biperiden	-0.548	5	-0.748	0.0019	0.0816	100
28	triflusal	0.781	3	0.9	0.00194	0	100
29	CP-320650-01	-0.34	8	-0.61	0.00227	0.0576	87
30	clomipramine	0.708	4	0.809	0.00247	0.0332	100
31	harmol	-0.54	4	-0.798	0.00332	0.0328	100
32	metronidazole	-0.545	5	-0.724	0.00348	0.0138	100
33	vincamine	-0.39	6	-0.67	0.00348	0.0353	83
34	vancomycin	-0.516	4	-0.794	0.00362	0.0069	100
35	dapsone	-0.479	5	-0.719	0.00382	0.0076	80
36	puromycin	0.743	4	0.788	0.00394	0.1461	100
37	lasalocid	-0.541	4	-0.789	0.00404	0.0463	100
38	3-acetamidocoumarin	-0.578	4	-0.786	0.00422	0.0844	100
39	Prestwick-692	-0.604	4	-0.786	0.00422	0.0272	100
40	alprostadil	-0.394	7	-0.61	0.00519	0.024	85
41	gentamicin	-0.567	4	-0.773	0.00543	0.0658	100
42	myosmine	-0.37	6	-0.644	0.0057	0.0166	83
43	dequalinium chloride	0.712	4	0.766	0.00573	0.0073	100
44	pargyline	0.705	4	0.763	0.00597	0.0315	100
45	sirolimus	0.382	44	0.251	0.0062	0.4578	77
46	Prestwick-857	-0.492	4	-0.762	0.00656	0.0127	100
47	Prestwick-1082	-0.643	3	-0.85	0.00667	0.0902	100
48	ribavirin	-0.51	4	-0.76	0.00676	0.0461	100
49	cefamandole	-0.582	4	-0.76	0.00682	0.0083	100
50	diphenhydramine	-0.48	5	-0.685	0.00717	0.0593	80
51	pheneticillin	-0.548	4	-0.756	0.00722	0.0196	100
52	timolol	-0.515	4	-0.752	0.00762	0.0373	100
53	diloxanide	-0.549	4	-0.75	0.00784	0.0214	100
54	guanabenz	-0.412	5	-0.679	0.00789	0.0615	80
55	thioperamide	-0.406	5	-0.678	0.00799	0.0597	80
56	sulfadimethoxine	-0.564	5	-0.676	0.00823	0.1111	80
57	nadolol	-0.581	4	-0.745	0.00839	0.1308	100
58	heptaminol	-0.518	5	-0.675	0.00843	0.0685	80
59	2-aminobenzenesulfonamide	-0.546	4	-0.742	0.00879	0.0347	100
60	trazodone	0.764	3	0.834	0.00911	0.0522	100
61	Prestwick-691	-0.602	3	-0.834	0.00917	0.0658	100
62	naproxen	-0.322	9	-0.516	0.00937	0.0458	77
63	colistin	-0.472	4	-0.735	0.00977	0.0461	100
64	vorinostat	0.598	12	0.447	0.01028	0.5729	100
65	pioglitazone	-0.188	11	-0.466	0.01045	0.1212	54
66	cloperastine	0.623	6	0.612	0.01079	0.1347	100
67	benzocaine	-0.613	4	-0.729	0.01094	0.0537	100
68	chlorpromazine	0.476	19	0.36	0.01107	0.0449	84
69	alvespimycin	0.649	12	0.441	0.01165	0.1782	91
70	gabexate	-0.515	4	-0.724	0.01186	0.0714	100
71	procaine	0.627	5	0.661	0.01192	0.0522	100
72	naringenin	-0.491	4	-0.719	0.01265	0.0645	75
73	trifluoperazine	0.527	16	0.383	0.01283	0.4519	81
74	Gly-His-Lys	-0.592	3	-0.812	0.01336	0.0597	100
75	pentoxifylline	-0.496	5	-0.646	0.01368	0.0821	80
76	mefloquine	0.628	5	0.651	0.01426	0.1863	100
77	atractyloside	-0.501	5	-0.641	0.015	0.0909	80
78	karakoline	-0.296	6	-0.596	0.01514	0.008	83
79	alpha-estradiol	0.52	16	0.376	0.01528	0.1705	87
80	ampyrone	-0.355	5	-0.64	0.01544	0.0208	60
81	vinblastine	-0.651	3	-0.803	0.01554	0.1069	100
82	azapropazone	-0.545	3	-0.802	0.01564	0.0136	100
83	calcium folinate	-0.53	5	-0.638	0.0158	0.084	80
84	iproniazid	-0.385	5	-0.636	0.01638	0.0376	80
85	podophyllotoxin	-0.484	4	-0.702	0.01639	0.1667	75
86	quinpirole	-0.495	4	-0.696	0.01818	0.0444	75
87	rottlerin	0.757	3	0.793	0.01821	0.1606	100
88	trimethobenzamide	-0.454	5	-0.629	0.01822	0.0872	80
89	levopropoxyphene	-0.414	4	-0.695	0.01844	0.0458	75
90	prenylamine	0.676	4	0.691	0.01896	0.2315	100
91	quinostatin	0.784	2	0.903	0.0194	0.1768	100
92	oxolamine	-0.344	4	-0.691	0.01952	0.0461	75
93	thiamine	-0.514	3	-0.787	0.01965	0.0213	100
94	carbimazole	-0.526	3	-0.787	0.01973	0.0616	100
95	6-bromoindirubin-3'-oxime	-0.272	7	-0.537	0.01984	0.1729	57
96	5224221	0.799	2	0.9	0.02064	0.2458	100
97	levobunolol	-0.387	4	-0.687	0.02065	0.1154	75
98	phthalylsulfathiazole	0.639	5	0.627	0.02085	0.1858	100
99	ethisterone	-0.372	6	-0.575	0.02102	0.0127	83
100	albendazole	0.657	3	0.78	0.02151	0.0233	100
101	terfenadine	0.721	3	0.779	0.02177	0.1872	100
102	rimexolone	0.666	4	0.681	0.02216	0.0924	100
103	tacrolimus	-0.483	3	-0.779	0.02221	0.0645	100
104	sulfamonomethoxine	-0.499	4	-0.679	0.02333	0.0861	75
105	blebbistatin	0.772	2	0.892	0.02424	0.0488	100
106	PNU-0251126	-0.352	6	-0.567	0.02425	0.0933	83
107	imipenem	0.643	4	0.676	0.02433	0.0153	100
108	lansoprazole	-0.413	4	-0.677	0.02435	0.0667	75
109	repaglinide	0.656	4	0.674	0.02471	0.0926	100
110	propafenone	0.634	4	0.673	0.02499	0.0533	100
111	Prestwick-559	0.73	3	0.766	0.02544	0.068	100
112	levonorgestrel	0.6	6	0.563	0.02588	0.1163	100
113	meteneprost	-0.481	4	-0.672	0.02594	0.1484	75
114	riboflavin	0.616	4	0.67	0.02612	0.0413	100
115	oxybenzone	-0.337	4	-0.671	0.02616	0.0845	75
116	isoxicam	-0.462	5	-0.608	0.02627	0.1824	80
117	flunarizine	0.657	4	0.67	0.0264	0.0408	100
118	ceforanide	-0.46	4	-0.666	0.02801	0.0419	75
119	isometheptene	-0.452	4	-0.66	0.03036	0.1241	75
120	canadine	-0.51	4	-0.66	0.03044	0.1678	75
121	amantadine	-0.526	4	-0.659	0.03062	0.1503	75
122	bisacodyl	0.664	4	0.66	0.03069	0.1117	100
123	meticrane	0.629	5	0.6	0.03116	0.1028	100
124	levomepromazine	-0.434	4	-0.656	0.03213	0.1308	75
125	benzbromarone	-0.522	3	-0.748	0.03255	0.1006	100
126	ifenprodil	0.634	4	0.656	0.03262	0.087	100
127	tetracycline	-0.441	5	-0.592	0.03264	0.0943	80
128	cinchonine	-0.265	4	-0.653	0.03416	0.142	50
129	deptropine	0.586	4	0.651	0.03489	0.0618	100
130	melatonin	-0.33	4	-0.649	0.03607	0.0641	75
131	PF-00539745-00	-0.43	3	-0.739	0.03609	0.0963	100
132	monorden	0.42	22	0.293	0.03626	0.262	72
133	protriptyline	0.662	4	0.648	0.0365	0.0894	100
134	isocarboxazid	-0.28	5	-0.584	0.03657	0.014	60
135	astemizole	0.566	5	0.587	0.03711	0.4408	100
136	liothyronine	0.637	4	0.647	0.03712	0.084	100
137	iobenguane	0.574	4	0.646	0.03768	0.0094	100
138	metampicillin	-0.441	5	-0.582	0.03795	0.1087	80
139	indoprofen	-0.444	4	-0.644	0.03847	0.1067	75
140	diltiazem	0.637	5	0.584	0.03867	0.0417	100
141	flunisolide	0.473	6	0.535	0.03947	0.0634	100
142	bufexamac	0.606	4	0.64	0.04076	0.1127	100
143	phenindione	0.639	4	0.639	0.04152	0.0158	100
144	pentamidine	0.517	5	0.578	0.04232	0.0611	80
145	nystatin	-0.503	3	-0.724	0.04319	0.0791	100
146	tolnaftate	-0.335	5	-0.571	0.04356	0.1307	60
147	Prestwick-967	-0.296	4	-0.634	0.0438	0.055	75
148	iloprost	-0.563	3	-0.723	0.04381	0.1063	100
149	tyloxapol	0.674	4	0.634	0.04444	0.1182	100
150	sulconazole	0.672	4	0.633	0.04496	0.15	100
151	Prestwick-642	-0.38	4	-0.631	0.04518	0.1931	75
152	valproic acid	0.314	57	0.179	0.04543	0.4605	64
153	bretylium tosilate	-0.386	4	-0.629	0.04617	0.0714	75
154	scriptaid	0.586	3	0.711	0.04707	0.287	100
155	omeprazole	0.649	4	0.629	0.04737	0.1743	100
156	morantel	0.592	5	0.569	0.04758	0.0784	80
157	maprotiline	-0.421	4	-0.627	0.04794	0.0424	75
158	lisinopril	0.625	3	0.71	0.04797	0.0079	100
159	8-azaguanine	0.628	4	0.627	0.04828	0.3136	75
160	methyldopate	-0.364	4	-0.626	0.04852	0.1387	75
161	xylometazoline	0.565	4	0.625	0.04933	0.0382	100
162	methylergometrine	0.677	4	0.625	0.04955	0.0486	100
163	doxazosin	0.612	4	0.625	0.04963	0.1368	100
164	betulinic acid	-0.508	4	-0.623	0.05021	0.1613	75
165	acepromazine	0.632	4	0.624	0.05029	0.0593	100
166	imipramine	0.632	4	0.623	0.05037	0.0629	100
167	pivmecillinam	-0.389	4	-0.622	0.05101	0.0829	75
168	nifenazone	-0.26	5	-0.559	0.05119	0.0526	80
169	Prestwick-1084	0.691	4	0.622	0.05124	0.1237	100
170	cinchocaine	0.478	5	0.561	0.05231	0.0744	100
171	pindolol	-0.299	5	-0.556	0.05359	0.0753	60
172	piperidolate	0.723	3	0.697	0.05494	0.0848	100
173	Prestwick-983	-0.446	3	-0.7	0.055	0.1027	66
174	apigenin	0.622	4	0.615	0.056	0.3203	100
175	thioguanosine	0.658	4	0.615	0.05624	0.2941	100
176	estriol	0.651	4	0.615	0.05652	0.0636	100
177	eucatropine	0.57	6	0.51	0.05653	0.1667	100
178	levocabastine	0.447	4	0.614	0.05701	0.0164	75
179	meptazinol	0.691	4	0.613	0.05787	0.0551	100
180	chloropyrazine	-0.313	4	-0.611	0.05811	0.0974	50
181	Prestwick-675	-0.364	4	-0.61	0.05916	0.3093	75
182	CP-863187	-0.442	4	-0.61	0.05928	0.1059	75
183	penbutolol	-0.445	3	-0.691	0.05935	0.0815	66
184	iopamidol	-0.455	4	-0.609	0.05978	0.1634	75
185	ajmaline	-0.493	3	-0.69	0.05993	0.1844	66
186	tiletamine	-0.27	4	-0.609	0.06006	0.1193	50
187	tranylcypromine	0.565	5	0.55	0.0604	0.1071	100
188	ornidazole	0.514	5	0.549	0.06112	0.0661	100
189	ketotifen	-0.357	4	-0.605	0.06268	0.1885	75
190	mebhydrolin	-0.291	4	-0.604	0.0636	0.1092	50
191	etomidate	0.631	3	0.681	0.0639	0.1193	100
192	clofazimine	-0.199	5	-0.543	0.0644	0.1385	80
193	acemetacin	-0.532	4	-0.603	0.06461	0.209	75
194	ebselen	0.661	3	0.68	0.06464	0.223	100
195	luteolin	0.626	4	0.601	0.06573	0.2117	100
196	milrinone	0.68	3	0.678	0.06626	0.127	100
197	Prestwick-682	-0.348	4	-0.6	0.06668	0.0979	50
198	diethylstilbestrol	-0.256	6	-0.499	0.0674	0.1721	66
199	acetylsalicylic acid	0.491	13	0.345	0.06775	0.144	84
200	etacrynic acid	0.657	3	0.674	0.06874	0.1172	100
201	pirenperone	-0.211	5	-0.537	0.06947	0.125	80
202	pregnenolone	-0.261	4	-0.597	0.06976	0.0828	50
203	etynodiol	-0.274	4	-0.595	0.071	0.0331	50
204	ondansetron	-0.402	4	-0.595	0.07138	0.1654	75
205	perhexiline	0.669	4	0.594	0.07161	0.3161	100
206	5252917	0.757	2	0.812	0.07173	0.1301	100
207	fenoterol	0.594	3	0.67	0.07203	0.1069	100
208	amiodarone	0.599	5	0.534	0.07426	0.1586	100
209	5255229	0.728	2	0.808	0.07489	0.0579	100
210	cortisone	0.604	3	0.666	0.07493	0.124	100
211	ranitidine	0.537	5	0.533	0.0753	0.0732	100
212	cyclic adenosine monophosphate	-0.398	4	-0.591	0.07551	0.1623	75
213	geldanamycin	0.444	15	0.319	0.07568	0.5761	66
214	thalidomide	0.408	7	0.454	0.07788	0.0476	85
215	bepridil	0.644	4	0.586	0.07806	0.3056	100
216	cloxacillin	-0.444	4	-0.587	0.0786	0.1515	75
217	0297417-0002B	0.688	3	0.658	0.08048	0.2737	100
218	amrinone	-0.204	4	-0.585	0.08077	0.1705	50
219	cetirizine	0.663	4	0.583	0.08081	0.1524	100
220	disopyramide	-0.306	4	-0.584	0.08134	0.0947	75
221	S-propranolol	0.365	4	0.581	0.08281	0.0203	75
222	metyrapone	0.59	4	0.58	0.08331	0.1463	100
223	lorglumide	0.538	5	0.525	0.08341	0.1966	100
224	brinzolamide	-0.269	4	-0.582	0.08395	0.1135	50
225	streptozocin	-0.396	4	-0.581	0.08427	0.2292	75
226	16,16-dimethylprostaglandin E2	-0.3	3	-0.651	0.08459	0.069	66
227	netilmicin	-0.335	4	-0.58	0.08494	0.1221	50
228	aminohippuric acid	0.604	4	0.577	0.08582	0.0521	100
229	norcyclobenzaprine	0.689	4	0.577	0.08602	0.2568	100
230	betahistine	0.658	4	0.576	0.08719	0.1533	100
231	natamycin	0.673	4	0.576	0.08755	0.1304	100
232	tonzonium bromide	0.603	4	0.573	0.08976	0.2347	100
233	trioxysalen	0.667	4	0.573	0.08988	0.2348	100
234	folic acid	-0.349	4	-0.575	0.09021	0.2059	75
235	phenoxybenzamine	0.635	4	0.572	0.09057	0.599	100
236	zomepirac	0.557	4	0.572	0.09057	0.1078	100
237	arecoline	-0.38	4	-0.574	0.09059	0.2284	75
238	mefexamide	-0.363	4	-0.572	0.09268	0.1007	75
239	triflupromazine	-0.345	4	-0.572	0.0932	0.0603	50
240	cefotiam	-0.417	4	-0.572	0.0933	0.1299	75
241	clorsulon	-0.326	4	-0.571	0.09386	0.227	75
242	furazolidone	-0.327	4	-0.57	0.09495	0.1911	75
243	diphenylpyraline	-0.208	6	-0.473	0.09501	0.2188	66
244	fenoprofen	0.526	6	0.47	0.09616	0.2241	100
245	adrenosterone	0.542	4	0.566	0.09672	0.1159	100
246	talampicillin	0.673	4	0.565	0.09688	0.08	100
247	STOCK1N-35696	-0.441	2	-0.778	0.09706	0.0959	100
248	molindone	0.564	4	0.565	0.09714	0.0917	100
249	sulfadoxine	0.613	3	0.638	0.09765	0.0827	100
250	pyrithyldione	-0.374	4	-0.566	0.09847	0.2394	75
251	carteolol	-0.321	4	-0.566	0.09933	0.1834	50
252	chlortalidone	-0.266	4	-0.565	0.09982	0.2012	75
253	streptomycin	-0.317	4	-0.564	0.10074	0.1697	75
254	pancuronium bromide	0.438	4	0.562	0.10082	0.1057	75
255	zaprinast	-0.216	4	-0.563	0.10191	0.1043	75
256	remoxipride	0.528	4	0.561	0.10233	0.1729	100
257	sitosterol	0.602	4	0.561	0.10247	0.0948	100
258	demecarium bromide	-0.228	4	-0.56	0.10486	0.2674	50
259	PHA-00851261E	0.023	8	-0.407	0.10582	0.2353	50
260	(-)-MK-801	0.565	4	0.557	0.10625	0.126	100
261	pilocarpine	-0.271	4	-0.559	0.10675	0.2288	50
262	dipyridamole	0.567	6	0.462	0.10679	0.2349	100
263	hexestrol	0.622	4	0.556	0.10744	0.3029	100
264	aminophylline	0.468	4	0.555	0.10768	0.0887	100
265	lidocaine	-0.145	5	-0.5	0.10922	0.1073	60
266	mebendazole	0.625	5	0.503	0.1097	0.4402	100
267	sanguinarine	0.692	2	0.766	0.11094	0.2434	100
268	josamycin	-0.212	5	-0.499	0.11094	0.2333	60
269	nipecotic acid	0.543	4	0.55	0.11403	0.1613	100
270	chrysin	0.659	3	0.622	0.11463	0.2895	100
271	metoprolol	-0.225	4	-0.552	0.11486	0.1527	75
272	alexidine	0.407	4	0.548	0.11568	0.4051	75
273	flufenamic acid	0.507	6	0.455	0.1163	0.1387	100
274	thiostrepton	0.559	4	0.547	0.11713	0.348	100
275	meclofenoxate	0.441	6	0.454	0.11789	0.2455	83
276	ketanserin	0.596	4	0.546	0.11878	0.0556	100
277	ambroxol	-0.373	4	-0.548	0.11995	0.2893	75
278	nortriptyline	0.609	4	0.545	0.12037	0.36	100
279	ipratropium bromide	0.65	3	0.616	0.1204	0.1712	100
280	amitriptyline	-0.272	6	-0.453	0.12095	0.217	66
281	iopromide	-0.296	4	-0.547	0.12113	0.2574	75
282	ronidazole	0.56	3	0.615	0.12237	0.1881	100
283	Prestwick-664	0.5	6	0.451	0.1225	0.1727	100
284	skimmianine	0.654	4	0.543	0.1226	0.2459	100
285	Y-27632	0.66	2	0.752	0.12295	0.155	100
286	imatinib	-0.493	2	-0.75	0.12329	0.14	100
287	iodixanol	-0.433	3	-0.613	0.12409	0.1933	66
288	apramycin	0.619	4	0.54	0.12632	0.1485	100
289	berberine	0.595	4	0.54	0.12646	0.15	100
290	15-delta prostaglandin J2	0.448	15	0.292	0.12664	0.6648	73
291	piperlongumine	0.739	2	0.748	0.127	0.3636	100
292	ethaverine	0.613	4	0.539	0.12708	0.2258	100
293	etofylline	0.565	5	0.489	0.12743	0.0984	100
294	rosiglitazone	-0.082	14	-0.3	0.12826	0.2609	50
295	mianserin	0.508	5	0.488	0.12829	0.1944	100
296	16-phenyltetranorprostaglandin E2	-0.251	4	-0.54	0.12875	0.1488	75
297	chlorogenic acid	-0.373	4	-0.54	0.1292	0.2214	75
298	terazosin	-0.352	4	-0.54	0.12978	0.2985	75
299	carbenoxolone	-0.285	4	-0.539	0.1306	0.1509	75
300	nomegestrol	-0.393	3	-0.608	0.1311	0.2206	66
301	meclozine	0.518	5	0.485	0.13253	0.1699	100
302	PF-01378883-00	-0.067	4	-0.537	0.13275	0.0809	50
303	methylbenzethonium chloride	0.525	6	0.444	0.13299	0.4293	83
304	deferoxamine	0.371	8	0.389	0.13332	0.255	75
305	fludroxycortide	0.456	5	0.484	0.13453	0.127	100
306	beta-escin	0.481	6	0.442	0.13575	0.3665	100
307	sulfaquinoxaline	-0.349	3	-0.604	0.13587	0.1667	66
308	monobenzone	0.53	4	0.531	0.13812	0.2012	100
309	etamivan	0.543	4	0.531	0.13844	0.125	100
310	TTNPB	-0.371	2	-0.735	0.13931	0.1457	100
311	niclosamide	0.563	5	0.481	0.14012	0.5131	100
312	memantine	-0.229	4	-0.531	0.14033	0.1636	75
313	STOCK1N-35874	-0.324	2	-0.731	0.14327	0.245	100
314	resveratrol	0.527	9	0.363	0.14338	0.598	77
315	CP-645525-01	0.543	3	0.599	0.14362	0.2472	100
316	SB-203580	-0.212	5	-0.476	0.14481	0.2963	60
317	cefapirin	-0.174	4	-0.527	0.14611	0.1923	50
318	atracurium besilate	-0.412	3	-0.597	0.14624	0.2662	66
319	BCB000040	-0.368	4	-0.526	0.14649	0.1752	75
320	flurbiprofen	0.465	5	0.477	0.14667	0.1655	100
321	doxylamine	0.518	5	0.476	0.14787	0.232	100
322	sulfadiazine	0.472	5	0.476	0.14839	0.0574	80
323	betaxolol	0.555	4	0.523	0.14878	0.1538	100
324	iohexol	-0.323	4	-0.525	0.14886	0.2993	75
325	ginkgolide A	0.641	4	0.523	0.1491	0.3036	100
326	mimosine	-0.397	3	-0.594	0.14915	0.1678	66
327	N-acetylmuramic acid	-0.327	4	-0.524	0.14936	0.1301	75
328	ivermectin	0.56	5	0.475	0.14939	0.4355	100
329	amoxicillin	0.596	4	0.522	0.14967	0.2121	100
330	proscillaridin	0.551	3	0.593	0.15253	0.3861	100
331	nizatidine	-0.291	4	-0.522	0.15276	0.2316	75
332	pyrimethamine	0.477	5	0.473	0.15318	0.2407	100
333	fluphenazine	0.393	18	0.257	0.15447	0.6062	77
334	benzathine benzylpenicillin	-0.366	4	-0.52	0.15556	0.3504	75
335	dantrolene	-0.185	6	-0.432	0.1557	0.2692	66
336	khellin	-0.3	5	-0.47	0.15604	0.3288	60
337	antimycin A	0.582	5	0.471	0.1561	0.3483	100
338	pentetrazol	0.549	4	0.515	0.1592	0.1532	100
339	iocetamic acid	-0.223	4	-0.517	0.15974	0.1177	75
340	harpagoside	-0.365	4	-0.517	0.15996	0.2675	75
341	AR-A014418	-0.351	3	-0.587	0.16084	0.2012	66
342	halofantrine	-0.271	3	-0.587	0.16088	0.2029	66
343	norethisterone	0.614	4	0.513	0.16153	0.3378	100
344	ikarugamycin	-0.273	3	-0.586	0.16209	0.197	66
345	Prestwick-674	0.431	6	0.428	0.16217	0.1849	83
346	meropenem	0.594	4	0.513	0.16243	0.2276	100
347	amodiaquine	0.486	4	0.512	0.16308	0.1688	100
348	cefaclor	-0.287	4	-0.515	0.16332	0.2321	75
349	cromoglicic acid	-0.129	2	-0.713	0.16418	0.1602	50
350	ursodeoxycholic acid	0.599	3	0.585	0.16461	0.1983	100
351	bromperidol	0.541	3	0.585	0.16471	0.1918	66
352	gelsemine	-0.172	4	-0.513	0.16541	0.1754	75
353	noretynodrel	0.588	4	0.511	0.16545	0.1977	100
354	bumetanide	-0.342	4	-0.512	0.1666	0.3378	75
355	xamoterol	-0.515	3	-0.582	0.16763	0.2534	66
356	medrysone	0.561	6	0.425	0.16773	0.4961	83
357	enilconazole	-0.146	4	-0.511	0.16841	0.1801	50
358	propidium iodide	-0.146	4	-0.511	0.16841	0.0861	75
359	suloctidil	0.503	4	0.508	0.16957	0.5	75
360	5279552	-0.26	2	-0.708	0.16983	0.1905	50
361	oxaprozin	0.449	6	0.424	0.17	0.2529	83
362	etamsylate	0.558	4	0.508	0.17044	0.2273	100
363	carbachol	0.555	4	0.506	0.17239	0.2734	75
364	ciprofibrate	-0.224	4	-0.507	0.17414	0.1938	75
365	roxithromycin	0.495	4	0.505	0.17422	0.3182	75
366	scopoletin	0.608	2	0.704	0.17532	0.1827	100
367	homatropine	-0.276	5	-0.459	0.17557	0.2722	60
368	sulfametoxydiazine	0.633	4	0.504	0.17643	0.2925	100
369	bacitracin	-0.338	3	-0.576	0.17757	0.1697	66
370	bezafibrate	0.599	4	0.503	0.1778	0.1636	100
371	glafenine	0.519	4	0.503	0.17808	0.2411	75
372	nabumetone	0.534	4	0.501	0.18049	0.2273	100
373	hydrocotarnine	0.602	4	0.501	0.18097	0.2846	100
374	loperamide	0.465	6	0.417	0.18239	0.4798	83
375	isoniazid	-0.291	5	-0.454	0.18428	0.3975	60
376	phenacetin	0.464	4	0.499	0.18439	0.1154	100
377	chloroquine	0.486	4	0.499	0.18502	0.1544	100
378	eticlopride	-0.191	4	-0.5	0.1855	0.3106	50
379	hydrastine hydrochloride	0.542	4	0.498	0.18568	0.1314	100
380	arachidonyltrifluoromethane	-0.321	2	-0.695	0.18571	0.2288	50
381	levcycloserine	0.497	4	0.498	0.18618	0.1695	100
382	hycanthone	-0.201	4	-0.499	0.18636	0.2185	50
383	acetazolamide	0.395	4	0.496	0.18859	0.1527	75
384	cefalexin	0.544	5	0.453	0.18965	0.3008	100
385	dexpropranolol	0.655	3	0.569	0.19107	0.1983	100
386	metrizamide	-0.18	4	-0.496	0.19131	0.247	50
387	fluspirilene	0.56	4	0.494	0.19215	0.3719	100
388	arcaine	-0.249	4	-0.495	0.19394	0.2	75
389	citiolone	0.338	6	0.412	0.19399	0.2349	83
390	roxarsone	0.569	4	0.493	0.19427	0.1714	100
391	calmidazolium	0.669	2	0.686	0.19617	0.4316	100
392	furosemide	-0.142	4	-0.493	0.1973	0.259	50
393	gliclazide	0.602	4	0.491	0.19837	0.5089	100
394	bergenin	-0.214	4	-0.492	0.19855	0.2338	75
395	benzonatate	0.402	5	0.448	0.19892	0.0741	80
396	pyrazinamide	0.601	4	0.49	0.19969	0.2284	100
397	pempidine	0.446	5	0.448	0.20092	0.16	100
398	rifampicin	-0.135	4	-0.49	0.20209	0.3214	50
399	clioquinol	0.526	5	0.446	0.20308	0.466	80
400	benfluorex	0.518	4	0.488	0.20325	0.25	100
401	flunixin	0.556	5	0.446	0.20328	0.2389	100
402	abamectin	0.386	4	0.487	0.2036	0.28	75
403	Prestwick-860	0.552	4	0.486	0.20597	0.2927	100
404	allantoin	0.551	5	0.445	0.20601	0.0876	100
405	5248896	0.635	2	0.678	0.20617	0.3375	100
406	scopolamine N-oxide	0.377	5	0.444	0.20705	0.1584	80
407	bendroflumethiazide	0.343	6	0.406	0.2073	0.2609	83
408	artemisinin	0.569	3	0.559	0.20776	0.2055	100
409	methylprednisolone	0.547	4	0.485	0.2078	0.1654	100
410	tropine	-0.173	4	-0.487	0.20788	0.1711	75
411	methazolamide	0.609	4	0.485	0.20836	0.1604	100
412	betonicine	-0.123	6	-0.407	0.20873	0.2658	66
413	naloxone	0.331	6	0.405	0.20939	0.2203	66
414	trihexyphenidyl	-0.252	3	-0.557	0.2106	0.4211	66
415	piromidic acid	0.364	4	0.483	0.21142	0.224	75
416	latamoxef	0.54	3	0.556	0.2135	0.2319	100
417	halcinonide	0.478	5	0.442	0.21414	0.2532	100
418	promazine	0.468	6	0.403	0.21471	0.3059	83
419	Prestwick-920	0.445	4	0.481	0.2157	0.1852	100
420	metamizole sodium	0.37	6	0.402	0.2158	0.3934	83
421	isotretinoin	-0.23	4	-0.483	0.21586	0.2937	50
422	fluorometholone	0.553	4	0.481	0.21608	0.1753	100
423	oxprenolol	0.47	4	0.48	0.21665	0.1727	75
424	tomatidine	0.418	4	0.48	0.21665	0.2055	75
425	Chicago Sky Blue 6B	-0.33	4	-0.482	0.21741	0.3197	75
426	thiamazole	-0.184	6	-0.403	0.21837	0.3456	66
427	bambuterol	-0.272	4	-0.482	0.21846	0.2112	75
428	MS-275	0.591	2	0.668	0.21957	0.5887	100
429	nimodipine	-0.246	4	-0.481	0.2202	0.18	75
430	hexamethonium bromide	0.542	5	0.439	0.22043	0.1905	100
431	piperine	-0.246	4	-0.481	0.22113	0.1706	75
432	furaltadone	0.306	6	0.4	0.22123	0.2878	66
433	denatonium benzoate	0.496	4	0.478	0.22145	0.2269	100
434	dinoprostone	-0.298	4	-0.48	0.22201	0.24	75
435	piribedil	0.409	4	0.477	0.22286	0.1875	75
436	benzethonium chloride	0.542	3	0.551	0.2238	0.3474	66
437	meclocycline	-0.244	4	-0.479	0.22382	0.1894	75
438	protoveratrine A	0.508	4	0.476	0.22505	0.1926	75
439	4,5-dianilinophthalimide	0.659	2	0.663	0.22679	0.2114	100
440	hexetidine	-0.243	4	-0.478	0.22696	0.4066	75
441	mepacrine	0.547	2	0.661	0.22927	0.2604	100
442	cyproheptadine	0.547	5	0.434	0.2298	0.2742	80
443	pepstatin	-0.266	4	-0.476	0.22996	0.2083	75
444	metrifonate	0.397	5	0.434	0.23022	0.0776	80
445	ricinine	0.503	4	0.474	0.23038	0.1644	75
446	solanine	0.567	4	0.474	0.23038	0.1938	100
447	ciclopirox	-0.097	4	-0.475	0.23207	0.3619	50
448	citalopram	-0.046	4	-0.475	0.23328	0.25	50
449	mepyramine	0.356	4	0.472	0.23418	0.2083	75
450	chloramphenicol	0.589	4	0.472	0.235	0.2431	100
451	1,4-chrysenequinone	0.629	2	0.657	0.23556	0.3533	100
452	lynestrenol	-0.124	5	-0.43	0.23577	0.1504	60
453	pseudopelletierine	0.557	4	0.471	0.23617	0.211	100
454	copper sulfate	-0.158	4	-0.473	0.23708	0.2132	50
455	proxymetacaine	0.477	4	0.47	0.23933	0.224	75
456	(+/-)-catechin	-0.142	4	-0.472	0.23955	0.2244	75
457	nalbuphine	0.33	5	0.429	0.24089	0.1563	60
458	corynanthine	0.489	3	0.542	0.24169	0.1875	66
459	dicloxacillin	-0.149	4	-0.471	0.24218	0.2454	75
460	digoxin	0.557	4	0.468	0.24226	0.5981	100
461	betulin	-0.201	3	-0.54	0.24325	0.2403	66
462	helveticoside	0.261	6	0.391	0.24417	0.783	66
463	cefoperazone	-0.148	3	-0.54	0.24449	0.213	66
464	etodolac	0.434	5	0.427	0.2447	0.2206	80
465	oxytetracycline	0.57	3	0.54	0.24489	0.269	100
466	ethosuximide	0.501	4	0.467	0.24574	0.2536	100
467	benfotiamine	0.457	5	0.426	0.24596	0.2778	80
468	tetracaine	-0.231	3	-0.539	0.24603	0.2676	66
469	methoxamine	-0.235	4	-0.469	0.24614	0.3807	50
470	proadifen	0.529	4	0.467	0.24624	0.5025	100
471	heliotrine	0.439	6	0.389	0.24755	0.2342	83
472	norfloxacin	0.417	5	0.425	0.24832	0.1475	80
473	AH-23848	0.49	3	0.538	0.24924	0.1683	100
474	torasemide	0.449	4	0.465	0.2493	0.1909	75
475	clopamide	-0.131	4	-0.468	0.24968	0.233	50
476	racecadotril	-0.132	4	-0.467	0.25135	0.2885	50
477	butacaine	-0.053	4	-0.466	0.25278	0.3135	50
478	carbamazepine	0.378	8	0.339	0.25369	0.1973	75
479	myricetin	-0.245	4	-0.465	0.25463	0.2793	50
480	felodipine	0.55	7	0.359	0.25614	0.5495	85
481	celecoxib	-0.118	5	-0.42	0.25954	0.3106	60
482	colchicine	0.362	6	0.385	0.26062	0.3824	83
483	spiperone	0.603	2	0.639	0.26104	0.404	100
484	anabasine	0.537	3	0.532	0.26208	0.1818	100
485	lysergol	0.52	4	0.459	0.26253	0.2675	100
486	pronetalol	0.542	4	0.459	0.26289	0.2768	100
487	sulfafurazole	0.467	5	0.418	0.26508	0.4412	80
488	quinisocaine	0.578	4	0.458	0.26585	0.385	100
489	trimetazidine	0.591	4	0.458	0.26676	0.3438	100
490	6-azathymine	0.494	4	0.457	0.2672	0.3551	75
491	leflunomide	-0.137	4	-0.46	0.26742	0.3926	50
492	quinethazone	0.437	4	0.457	0.26808	0.3115	100
493	methyldopa	0.244	5	0.416	0.26871	0.1705	60
494	N6-methyladenosine	-0.049	4	-0.459	0.26927	0.2483	50
495	methacholine chloride	0.669	3	0.528	0.26937	0.2975	100
496	cyclobenzaprine	-0.138	4	-0.458	0.27166	0.2583	50
497	ramifenazone	-0.093	4	-0.458	0.27166	0.2038	50
498	6-benzylaminopurine	0.292	5	0.415	0.27269	0.1622	60
499	N-acetyl-L-leucine	0.582	4	0.455	0.27409	0.3391	100
500	epirizole	0.378	5	0.414	0.27426	0.2	80
501	alcuronium chloride	0.57	2	0.629	0.2751	0.2667	100
502	meprylcaine	-0.063	4	-0.456	0.27665	0.247	50
503	apomorphine	0.311	5	0.412	0.2789	0.2977	60
504	delsoline	0.605	4	0.452	0.27904	0.3111	100
505	pyridoxine	0.392	4	0.452	0.28053	0.3237	75
506	sulfamethoxypyridazine	0.508	5	0.41	0.28337	0.2909	80
507	cefalotin	0.385	4	0.45	0.28431	0.2389	75
508	galantamine	0.458	4	0.45	0.28509	0.2677	75
509	terbutaline	0.207	4	0.45	0.28554	0.2561	50
510	nialamide	0.472	4	0.449	0.28745	0.2613	100
511	papaverine	0.496	4	0.449	0.28745	0.2941	75
512	cytisine	-0.169	4	-0.451	0.28841	0.2848	50
513	propylthiouracil	0.521	4	0.448	0.2897	0.4417	75
514	W-13	-0.244	2	-0.62	0.29158	0.2617	50
515	fluticasone	-0.209	4	-0.448	0.29412	0.4013	50
516	dyclonine	0.258	4	0.446	0.29481	0.3409	75
517	dacarbazine	0.329	4	0.446	0.29543	0.3782	50
518	carcinine	0.512	4	0.446	0.29607	0.176	100
519	urapidil	0.467	4	0.445	0.29639	0.3169	75
520	metolazone	-0.091	5	-0.404	0.29705	0.3464	60
521	vanoxerine	-0.108	4	-0.447	0.29726	0.3	50
522	withaferin A	0.467	4	0.444	0.29929	0.6842	100
523	imidurea	0.524	3	0.513	0.3024	0.2677	100
524	troleandomycin	0.495	4	0.443	0.30241	0.2593	100
525	oxybutynin	0.364	4	0.443	0.30357	0.3576	75
526	nitrofurantoin	0.393	5	0.403	0.30367	0.2867	80
527	hydroflumethiazide	0.335	5	0.402	0.30478	0.2627	60
528	aconitine	-0.178	4	-0.444	0.30532	0.283	50
529	cefadroxil	-0.11	4	-0.444	0.30673	0.26	50
530	co-dergocrine mesilate	-0.112	4	-0.443	0.30788	0.4286	50
531	ergocalciferol	-0.141	4	-0.443	0.30967	0.2886	50
532	sertaconazole	0.327	4	0.44	0.31162	0.28	75
533	(+)-chelidonine	-0.06	4	-0.441	0.3127	0.2539	50
534	fusaric acid	0.579	4	0.439	0.31321	0.3876	100
535	homochlorcyclizine	0.389	4	0.439	0.31435	0.5	75
536	propranolol	-0.007	4	-0.44	0.31636	0.3556	50
537	chlorzoxazone	0.527	4	0.436	0.32193	0.3274	75
538	androsterone	0.372	4	0.436	0.32294	0.2244	75
539	clemizole	0.378	5	0.395	0.32358	0.5212	80
540	0179445-0000	0.358	8	0.317	0.32435	0.4268	75
541	trimipramine	0.321	4	0.435	0.32583	0.4216	75
542	tetryzoline	0.211	3	0.502	0.32746	0.1887	66
543	practolol	0.433	4	0.434	0.32764	0.2931	75
544	etoposide	-0.009	4	-0.436	0.3278	0.4786	50
545	oxetacaine	0.461	5	0.393	0.32839	0.4364	80
546	Prestwick-665	0.459	5	0.393	0.32863	0.3252	80
547	isosorbide	-0.058	4	-0.435	0.32919	0.2406	50
548	tobramycin	0.519	4	0.434	0.32935	0.4627	100
549	budesonide	0.379	4	0.433	0.33213	0.36	75
550	metacycline	0.515	4	0.433	0.33213	0.3698	100
551	PF-00875133-00	-0.129	3	-0.498	0.33467	0.2329	66
552	amprolium	0.444	5	0.391	0.33564	0.3308	80
553	rifabutin	0.562	3	0.498	0.33621	0.6563	100
554	laudanosine	0.132	4	0.43	0.33872	0.2248	50
555	famprofazone	0.468	6	0.357	0.33995	0.6087	83
556	IC-86621	-0.085	4	-0.431	0.34091	0.3826	50
557	zidovudine	0.006	4	-0.431	0.34208	0.3557	50
558	pridinol	0.461	4	0.428	0.34427	0.288	75
559	reserpine	0.333	3	0.494	0.34472	0.3374	66
560	nitrendipine	0.337	5	0.387	0.34683	0.3423	80
561	pentoxyverine	0.435	4	0.427	0.34713	0.4174	75
562	butamben	-0.255	4	-0.428	0.34779	0.3456	50
563	dl-alpha tocopherol	-0.046	4	-0.428	0.34821	0.2022	50
564	atropine	0.528	4	0.426	0.34888	0.4113	75
565	tracazolate	0.499	4	0.426	0.35145	0.3361	75
566	spaglumic acid	-0.337	2	-0.582	0.35176	0.4516	50
567	levamisole	0.479	4	0.425	0.35199	0.3898	75
568	danazol	-0.027	4	-0.427	0.35274	0.2381	50
569	guanfacine	0.361	5	0.385	0.35278	0.3588	80
570	calcium pantothenate	0.437	4	0.425	0.35316	0.3306	75
571	spiradoline	-0.085	4	-0.427	0.35354	0.3023	50
572	canavanine	0.453	3	0.49	0.35566	0.2797	100
573	clotrimazole	0.486	5	0.384	0.35624	0.5722	80
574	cyproterone	0.462	4	0.423	0.35883	0.448	75
575	cycloserine	0.486	4	0.422	0.36058	0.4308	75
576	napelline	0.497	4	0.422	0.36096	0.4519	75
577	thiocolchicoside	0.411	4	0.421	0.36502	0.4595	75
578	nicergoline	0.427	5	0.381	0.36533	0.4088	80
579	bethanechol	-0.132	4	-0.422	0.36697	0.4682	50
580	tiabendazole	0.464	4	0.419	0.36802	0.3396	75
581	fluocinonide	0.459	5	0.379	0.37122	0.3582	80
582	piroxicam	0.299	4	0.417	0.37367	0.2979	75
583	ouabain	0.475	4	0.417	0.37554	0.697	75
584	lithocholic acid	-0.05	6	-0.347	0.37766	0.3478	50
585	bromocriptine	0.488	5	0.377	0.37827	0.5036	80
586	neostigmine bromide	-0.178	4	-0.417	0.37998	0.431	50
587	promethazine	0.494	4	0.415	0.38159	0.5069	75
588	mephenytoin	-0.15	4	-0.416	0.38421	0.4615	50
589	naphazoline	0.431	5	0.375	0.38492	0.2734	80
590	bacampicillin	-0.142	4	-0.416	0.38513	0.3111	50
591	(-)-atenolol	0.398	4	0.413	0.38672	0.3088	75
592	picrotoxinin	0.325	4	0.413	0.38672	0.3741	75
593	bemegride	-0.041	4	-0.415	0.3874	0.3594	50
594	oxymetazoline	0.334	4	0.413	0.38827	0.3904	75
595	vigabatrin	-0.197	3	-0.477	0.38891	0.5493	66
596	hyoscyamine	0.455	5	0.373	0.38921	0.3016	80
597	dihydroergocristine	-0.139	4	-0.414	0.39006	0.5385	50
598	pirenzepine	0.296	5	0.373	0.39019	0.3826	60
599	ciprofloxacin	0.383	5	0.373	0.39117	0.3411	80
600	fenspiride	0.295	5	0.373	0.39117	0.3491	60
601	hesperetin	0.516	5	0.372	0.39239	0.3496	80
602	amoxapine	0.481	5	0.372	0.39289	0.4231	80
603	pyrantel	0.38	5	0.371	0.39611	0.2835	80
604	tocainide	-0.218	4	-0.412	0.39714	0.4903	50
605	clorgiline	0.467	4	0.409	0.39935	0.5508	75
606	dihydrostreptomycin	-0.034	5	-0.37	0.39942	0.3313	60
607	naringin	0.286	4	0.409	0.4007	0.2076	75
608	cisapride	0.405	4	0.408	0.40128	0.3394	75
609	chlorphenesin	0.35	4	0.408	0.40313	0.3396	75
610	suprofen	-0.046	4	-0.41	0.40363	0.4756	50
611	meclofenamic acid	-0.175	5	-0.368	0.40595	0.6043	60
612	azaperone	0.392	4	0.407	0.40685	0.3776	75
613	verteporfin	0.442	3	0.468	0.40904	0.5929	66
614	sulmazole	-0.215	3	-0.469	0.40984	0.5593	66
615	progesterone	0.443	4	0.405	0.41192	0.3926	75
616	etofenamate	0.496	4	0.405	0.41367	0.4123	75
617	cefixime	-0.018	4	-0.406	0.41439	0.3942	50
618	proguanil	0.191	3	0.466	0.41515	0.4463	66
619	niridazole	0.269	4	0.404	0.41735	0.3643	50
620	clobetasol	0.441	3	0.464	0.41844	0.4783	100
621	bupropion	0.422	4	0.403	0.42004	0.4366	75
622	ketoprofen	0.292	6	0.333	0.42066	0.3769	66
623	rilmenidine	-0.146	4	-0.404	0.42281	0.5137	50
624	SR-95639A	-0.154	4	-0.403	0.42593	0.381	50
625	flupentixol	0.441	4	0.401	0.42686	0.4813	75
626	15(S)-15-methylprostaglandin E2	-0.022	4	-0.402	0.42694	0.3704	50
627	gliquidone	-0.159	4	-0.402	0.42694	0.3961	50
628	dimenhydrinate	-0.095	4	-0.402	0.4283	0.4245	50
629	Prestwick-972	-0.164	3	-0.461	0.42889	0.4414	66
630	SC-560	0.461	3	0.46	0.42919	0.6463	100
631	ellipticine	0.388	4	0.4	0.42959	0.7459	50
632	tolmetin	-0.033	4	-0.401	0.42973	0.2866	50
633	seneciphylline	0.281	4	0.398	0.43486	0.4295	50
634	paclitaxel	-0.077	6	-0.329	0.43586	0.5053	50
635	proxyphylline	0.48	4	0.395	0.44719	0.4	75
636	dextromethorphan	0.407	4	0.394	0.4498	0.6	75
637	erastin	0.01	4	-0.395	0.45147	0.4179	50
638	cefepime	-0.08	4	-0.394	0.45412	0.4968	50
639	chlorprothixene	0.312	4	0.392	0.45455	0.5794	75
640	sulfadimidine	0.355	6	0.323	0.45574	0.3333	66
641	rolitetracycline	0.537	4	0.391	0.45704	0.4962	75
642	idoxuridine	0.269	5	0.354	0.45739	0.503	60
643	zuclopenthixol	-0.064	4	-0.393	0.45865	0.3256	50
644	gallamine triethiodide	0.366	5	0.353	0.45992	0.3984	60
645	metformin	-0.023	10	-0.254	0.46147	0.5497	50
646	ascorbic acid	0.005	4	-0.391	0.46223	0.4643	50
647	dorzolamide	0.315	4	0.39	0.46233	0.3615	75
648	moxisylyte	0.314	5	0.352	0.46256	0.3677	60
649	dydrogesterone	-0.019	4	-0.391	0.46472	0.4177	50
650	pipenzolate bromide	0.363	4	0.388	0.46617	0.4526	75
651	nilutamide	-0.116	4	-0.389	0.47015	0.4731	50
652	corbadrine	0.491	4	0.387	0.47035	0.5497	75
653	harmalol	-0.14	3	-0.445	0.4717	0.6069	66
654	alfuzosin	0.436	5	0.349	0.47257	0.4219	80
655	butoconazole	0.368	4	0.386	0.47276	0.5801	50
656	difenidol	0.527	3	0.444	0.47448	0.5758	66
657	methapyrilene	0.365	4	0.385	0.47634	0.3985	75
658	SR-95531	-0.057	4	-0.385	0.48223	0.5092	50
659	probucol	0.389	6	0.317	0.48357	0.302	66
660	moxonidine	0.501	3	0.44	0.48428	0.5484	100
661	flucytosine	0.409	4	0.382	0.48567	0.4964	75
662	phenelzine	0.362	6	0.316	0.48715	0.4697	66
663	hexylcaine	-0.008	4	-0.383	0.48778	0.4152	50
664	indometacin	0.326	8	0.277	0.49035	0.4375	75
665	naftopidil	0.548	3	0.437	0.49041	0.3866	100
666	letrozole	0.045	4	0.381	0.49162	0.3274	50
667	oxolinic acid	0.466	5	0.344	0.49418	0.464	80
668	methotrexate	-0.04	8	-0.276	0.49547	0.6849	50
669	CP-944629	-0.131	4	-0.381	0.49633	0.6539	50
670	monocrotaline	0.317	4	0.379	0.49689	0.48	75
671	noscapine	-0.028	4	-0.38	0.49876	0.3913	50
672	isradipine	0.296	4	0.378	0.50073	0.4524	75
673	zimeldine	0.398	5	0.342	0.50079	0.5385	80
674	procainamide	0.326	4	0.378	0.50138	0.4874	75
675	ioversol	0.48	4	0.378	0.50186	0.4561	75
676	oxybuprocaine	0.296	4	0.378	0.50264	0.4776	75
677	orlistat	0.306	5	0.34	0.50654	0.5	80
678	phenazopyridine	0.386	4	0.376	0.50773	0.6688	75
679	CAY-10397	-0.105	3	-0.431	0.50847	0.5359	66
680	propoxycaine	-0.01	4	-0.377	0.50914	0.425	50
681	epivincamine	0.276	4	0.375	0.50976	0.531	75
682	calycanthine	-0.042	4	-0.376	0.51242	0.5105	50
683	pimozide	0.455	4	0.374	0.51451	0.7136	75
684	fenofibrate	-0.236	3	-0.427	0.52035	0.6194	66
685	simvastatin	0.26	4	0.372	0.52289	0.679	50
686	trimethylcolchicinic acid	0.363	4	0.371	0.5249	0.4331	50
687	fluvoxamine	0.319	4	0.371	0.52589	0.3901	75
688	etilefrine	-0.11	4	-0.372	0.52696	0.5461	50
689	Prestwick-1100	0.393	4	0.37	0.52872	0.6225	75
690	glibenclamide	0.506	4	0.37	0.53029	0.6018	75
691	raubasine	0.274	4	0.369	0.53146	0.6539	50
692	atovaquone	0.309	3	0.422	0.53167	0.4961	66
693	rolipram	0.453	4	0.368	0.53498	0.5188	75
694	altizide	0.261	4	0.368	0.53608	0.4591	50
695	mepenzolate bromide	0.359	5	0.333	0.5364	0.4702	80
696	metergoline	0.457	4	0.368	0.53665	0.7107	75
697	labetalol	0.389	4	0.367	0.53844	0.526	50
698	tenoxicam	-0.041	4	-0.368	0.53954	0.637	50
699	isoetarine	0.459	4	0.367	0.54021	0.5467	75
700	betamethasone	-0.011	3	-0.42	0.54096	0.4825	66
701	asiaticoside	0.194	4	0.366	0.54133	0.4969	50
702	Prestwick-689	0.349	4	0.366	0.5419	0.511	50
703	trifluridine	0.473	4	0.365	0.54636	0.7368	75
704	buspirone	0.234	4	0.365	0.54757	0.5743	50
705	nisoxetine	0.458	4	0.364	0.54978	0.5608	75
706	alfaxalone	0.326	3	0.416	0.55002	0.5161	66
707	exisulind	-0.1	2	-0.486	0.55356	0.431	50
708	fipexide	0.343	3	0.414	0.55428	0.6336	66
709	chlorambucil	0.251	4	0.362	0.55587	0.576	50
710	megestrol	-0.082	4	-0.364	0.55684	0.585	50
711	quinidine	0.318	3	0.413	0.55957	0.589	66
712	clomifene	0.514	4	0.361	0.56013	0.6667	75
713	kawain	0.333	5	0.327	0.56021	0.5854	80
714	mercaptopurine	0.413	2	0.484	0.56213	0.494	100
715	fenbendazole	0.305	4	0.36	0.56227	0.6806	75
716	miconazole	0.483	5	0.326	0.56371	0.6011	80
717	isocorydine	-0.008	4	-0.361	0.5646	0.4694	50
718	5253409	0.03	2	-0.483	0.56507	0.3333	50
719	pivampicillin	0.475	4	0.359	0.56512	0.456	75
720	suramin sodium	-0.021	4	-0.361	0.56566	0.6265	50
721	estropipate	-0.107	4	-0.36	0.56824	0.5862	50
722	vidarabine	0.387	4	0.358	0.56948	0.579	75
723	ceftazidime	0.431	3	0.408	0.57235	0.5686	66
724	piretanide	-0.084	4	-0.357	0.57698	0.7222	50
725	BAS-012416453	0.232	3	0.406	0.57776	0.5033	66
726	piracetam	0.237	4	0.355	0.58034	0.4392	75
727	lumicolchicine	-0.103	3	-0.405	0.58243	0.523	66
728	ethoxyquin	0.317	5	0.321	0.58264	0.5862	60
729	salsolidin	0.36	4	0.354	0.58631	0.538	50
730	ethotoin	0.432	6	0.292	0.58768	0.6364	83
731	disulfiram	0.431	5	0.319	0.58989	0.7919	80
732	harmine	0.361	4	0.352	0.59009	0.7557	75
733	bephenium hydroxynaphthoate	0.333	5	0.319	0.59165	0.6222	80
734	Prestwick-685	0.354	5	0.318	0.59561	0.6312	80
735	colecalciferol	0.299	4	0.351	0.59583	0.5469	50
736	moracizine	-0.127	4	-0.351	0.60013	0.6424	50
737	sulfaphenazole	0.102	4	0.349	0.60252	0.5364	50
738	N-acetyl-L-aspartic acid	-0.001	4	-0.35	0.60325	0.4671	50
739	chlormezanone	-0.035	4	-0.35	0.60325	0.6	50
740	tetrahydroalstonine	-0.114	4	-0.349	0.60789	0.5135	50
741	mesoridazine	0.376	4	0.347	0.60831	0.5116	75
742	parbendazole	0.323	4	0.347	0.60831	0.7328	75
743	lactobionic acid	-0.019	4	-0.348	0.60964	0.5311	50
744	flumetasone	0.341	6	0.287	0.61042	0.5909	83
745	kaempferol	-0.024	4	-0.348	0.6105	0.7	50
746	tremorine	0.188	4	0.347	0.61083	0.4946	50
747	dimethadione	0.253	4	0.346	0.61143	0.5	75
748	palmatine	0.335	4	0.346	0.6141	0.459	75
749	syrosingopine	0.277	4	0.344	0.62114	0.8326	75
750	terguride	0.267	8	0.248	0.62155	0.5403	62
751	diflorasone	0.342	4	0.343	0.62225	0.5828	75
752	ciclosporin	-0.059	6	-0.284	0.62568	0.7067	50
753	5211181	0.074	2	0.464	0.63402	0.5819	50
754	flucloxacillin	-0.02	4	-0.341	0.63524	0.5886	50
755	fluorocurarine	0.41	4	0.339	0.63681	0.5537	75
756	mebeverine	-0.097	4	-0.339	0.64099	0.6228	50
757	sulfathiazole	0.491	5	0.306	0.64274	0.632	80
758	securinine	0.281	4	0.336	0.64579	0.8182	50
759	MG-262	0.396	3	0.382	0.64702	0.8216	66
760	cinoxacin	0.33	4	0.336	0.64728	0.6881	75
761	flavoxate	0.336	4	0.336	0.64779	0.5442	75
762	retrorsine	0.404	4	0.335	0.64879	0.6084	75
763	idazoxan	0.35	4	0.335	0.64968	0.5547	75
764	diclofenac	0.327	5	0.302	0.65844	0.5234	60
765	indapamide	0.059	6	-0.277	0.65883	0.6591	50
766	demeclocycline	0.341	6	0.276	0.66112	0.7786	66
767	xylazine	0.363	4	0.332	0.66134	0.7377	75
768	LM-1685	0.251	3	0.376	0.66369	0.629	66
769	brompheniramine	-0.076	4	-0.332	0.66425	0.5493	50
770	kinetin	0.186	4	0.331	0.66441	0.5882	50
771	gibberellic acid	-0.021	4	-0.332	0.66464	0.631	50
772	metanephrine	0.38	5	0.3	0.66617	0.5936	80
773	sulfinpyrazone	0.374	4	0.33	0.66651	0.6667	75
774	dexpanthenol	0.211	4	0.33	0.66703	0.6569	50
775	nimesulide	0.294	4	0.33	0.669	0.6369	75
776	saquinavir	0.345	4	0.329	0.67029	0.5809	75
777	prasterone	0.246	4	0.329	0.67202	0.7647	50
778	glycocholic acid	0.001	4	-0.329	0.67543	0.75	50
779	hydrocortisone	0.493	3	0.371	0.67635	0.5563	66
780	mecamylamine	0.392	3	0.371	0.67763	0.6589	66
781	amikacin	0.057	4	-0.327	0.68247	0.7889	50
782	clofilium tosylate	0.339	3	0.369	0.68314	0.7135	66
783	conessine	0.157	4	0.325	0.68394	0.4308	50
784	paracetamol	0.306	4	0.324	0.68647	0.6194	75
785	sulfaguanidine	0.239	5	0.293	0.69096	0.6191	80
786	dobutamine	0.387	4	0.323	0.69152	0.6724	75
787	aminocaproic acid	0.255	3	0.365	0.69359	0.6638	66
788	3-hydroxy-DL-kynurenine	0.063	6	-0.268	0.69673	0.6927	50
789	benzthiazide	0.306	4	0.319	0.7025	0.6552	75
790	trichlormethiazide	0.334	4	0.319	0.70377	0.6944	75
791	coralyne	0.024	4	-0.321	0.70395	0.6309	50
792	pergolide	0.02	4	-0.318	0.71097	0.7037	50
793	betazole	0.316	5	0.288	0.71114	0.6331	80
794	alimemazine	0.273	4	0.317	0.71131	0.7394	50
795	iopanoic acid	0.14	4	0.317	0.71131	0.5714	50
796	isoconazole	0.39	5	0.288	0.71295	0.7684	80
797	vinpocetine	0.32	4	0.316	0.71503	0.6992	75
798	carisoprodol	-0.014	4	-0.317	0.71551	0.6646	50
799	desoxycortone	0.19	4	0.315	0.71625	0.6	50
800	biotin	0.29	3	0.356	0.71823	0.7353	66
801	terconazole	0.391	4	0.314	0.72034	0.7814	75
802	STOCK1N-35215	0.368	3	0.355	0.72114	0.764	66
803	decamethonium bromide	-0.046	4	-0.315	0.72164	0.7219	50
804	hydroquinine	-0.055	4	-0.314	0.72412	0.7943	50
805	dioxybenzone	0.373	4	0.313	0.72605	0.6905	75
806	santonin	0.335	4	0.312	0.72651	0.5935	75
807	caffeic acid	0.446	3	0.351	0.72987	0.6979	66
808	suxibuzone	0.274	4	0.311	0.73069	0.6423	50
809	florfenicol	0.345	4	0.311	0.73133	0.7778	50
810	chlorpropamide	0.133	6	0.259	0.73217	0.7385	66
811	drofenine	0.339	4	0.31	0.73363	0.7255	75
812	PHA-00816795	-0.013	2	-0.431	0.73589	0.7143	50
813	cinchonidine	0.144	4	0.31	0.73614	0.6747	50
814	prilocaine	-0.076	6	-0.258	0.73873	0.7143	50
815	antazoline	0.362	4	0.308	0.74028	0.7582	75
816	amiloride	0.302	5	0.278	0.74823	0.675	60
817	triprolidine	0.253	4	0.305	0.74871	0.7124	75
818	enoxacin	0.25	4	0.305	0.74915	0.7667	75
819	menadione	0.386	2	0.426	0.74989	0.8844	50
820	AG-028671	0.342	3	0.344	0.75004	0.7688	66
821	lobeline	0.028	4	-0.306	0.75014	0.7159	50
822	beclometasone	0.26	3	0.343	0.75172	0.6923	66
823	Trolox C	0.334	4	0.304	0.75267	0.6748	50
824	spectinomycin	0.298	4	0.304	0.75442	0.7292	75
825	clonidine	0.396	4	0.303	0.75508	0.791	75
826	enalapril	-0.059	4	-0.304	0.75603	0.6154	50
827	MK-886	-0.007	2	-0.422	0.76224	0.702	50
828	ganciclovir	0.259	4	0.301	0.76307	0.7111	50
829	domperidone	0.006	4	-0.301	0.76624	0.7364	50
830	gossypol	0.241	6	0.251	0.76652	0.8889	50
831	piperacetazine	0.293	4	0.3	0.76693	0.8229	50
832	tacrine	0.11	4	0.299	0.76972	0.6793	50
833	loxapine	0.404	4	0.297	0.77402	0.8245	75
834	azlocillin	0.39	4	0.297	0.77632	0.75	75
835	Prestwick-1080	0.298	4	0.296	0.77851	0.8571	50
836	primidone	0.057	4	-0.297	0.77953	0.8424	50
837	ritodrine	0.213	4	0.293	0.78818	0.7365	50
838	adenosine phosphate	0.071	4	-0.294	0.78864	0.7881	50
839	nicardipine	0.015	4	-0.293	0.79039	0.7484	50
840	cicloheximide	0.298	4	0.29	0.79827	0.9379	50
841	probenecid	0.282	4	0.289	0.80061	0.7533	50
842	debrisoquine	-0.024	4	-0.29	0.80129	0.7576	50
843	benzylpenicillin	0.346	4	0.289	0.80161	0.7557	75
844	buflomedil	0.193	4	0.288	0.80256	0.8372	50
845	nordihydroguaiaretic acid	0.265	15	0.157	0.80438	0.9194	66
846	vitexin	0.003	4	-0.288	0.80652	0.7341	50
847	metixene	0.384	4	0.286	0.80827	0.9121	75
848	tubocurarine chloride	0.296	4	0.286	0.80974	0.7826	50
849	orciprenaline	0.327	4	0.285	0.81185	0.7674	75
850	nifuroxazide	0.285	4	0.284	0.81527	0.8421	75
851	canrenoic acid	0.302	4	0.283	0.81734	0.8244	75
852	estrone	0.311	4	0.283	0.81881	0.7609	50
853	diethylcarbamazine	0.167	4	0.282	0.82045	0.7983	75
854	zalcitabine	-0.039	4	-0.282	0.82275	0.7632	50
855	spiramycin	0.243	6	0.235	0.82599	0.8	66
856	epiandrosterone	0.323	4	0.28	0.82618	0.8539	75
857	tretinoin	0.225	22	0.127	0.82932	0.9716	59
858	aceclofenac	0.022	4	-0.279	0.83151	0.8313	50
859	crotamiton	0.317	4	0.277	0.83525	0.8932	75
860	3-acetylcoumarin	0.306	5	0.253	0.83585	0.84	80
861	capsaicin	0.311	4	0.276	0.83928	0.7907	75
862	aminophenazone	0.268	5	0.251	0.8426	0.8028	60
863	Prestwick-984	0.2	4	0.274	0.84348	0.8182	75
864	boldine	0.073	4	-0.274	0.84589	0.8012	50
865	sulfamerazine	0.216	5	0.249	0.84922	0.812	60
866	sulfacetamide	0.302	4	0.272	0.85114	0.812	75
867	esculetin	0.356	3	0.312	0.8524	0.8718	66
868	spironolactone	0.33	5	0.248	0.85243	0.8805	80
869	tiapride	0.276	5	0.248	0.85359	0.8015	80
870	salbutamol	0.321	5	0.248	0.85409	0.8771	80
871	nomifensine	0.282	5	0.247	0.85565	0.8476	60
872	bromopride	0.181	6	0.226	0.85654	0.9014	50
873	lymecycline	0.224	4	0.269	0.85689	0.7699	50
874	5182598	-0.032	2	-0.383	0.85926	0.9371	50
875	metaraminol	0.234	4	0.268	0.86151	0.8872	75
876	CP-319743	0.096	4	-0.268	0.86351	0.7383	50
877	butyl hydroxybenzoate	0.251	5	0.244	0.86436	0.8788	60
878	midecamycin	0.307	5	0.243	0.86635	0.8403	80
879	octopamine	0.14	4	0.265	0.86815	0.8488	50
880	adipiodone	0.278	4	0.264	0.87191	0.8872	75
881	thioproperazine	0.302	5	0.241	0.87422	0.8736	80
882	desipramine	0.274	4	0.262	0.87644	0.9474	75
883	rofecoxib	0.23	6	0.22	0.87702	0.854	66
884	ursolic acid	0.006	4	-0.263	0.87734	0.9197	50
885	naftidrofuryl	0.157	4	0.261	0.87997	0.8554	75
886	butein	0.267	2	0.369	0.88723	0.9123	50
887	rescinnamine	0.405	3	0.299	0.89007	0.9058	66
888	paromomycin	0.038	4	-0.256	0.89308	0.8897	50
889	telenzepine	0.243	4	0.255	0.89485	0.8044	75
890	gramine	0.337	4	0.253	0.89759	0.783	75
891	sisomicin	0.147	4	-0.253	0.90155	0.8766	50
892	Prestwick-1085	0.315	4	0.251	0.9027	0.8532	75
893	nocodazole	0.327	6	0.211	0.90372	0.9468	66
894	depudecin	0.018	2	-0.357	0.90717	0.8816	50
895	C-75	0.284	4	0.249	0.90799	0.9565	75
896	alverine	0.036	4	-0.249	0.90967	0.8676	50
897	hydralazine	0.26	6	0.208	0.91077	0.8943	66
898	propantheline bromide	0.025	4	-0.249	0.91179	0.9314	50
899	hecogenin	0.287	4	0.247	0.91599	0.8855	75
900	erythromycin	0.191	5	0.225	0.91615	0.8904	60
901	docosahexaenoic acid ethyl ester	0.116	2	0.353	0.9164	0.9021	50
902	carbarsone	0.197	4	0.245	0.92005	0.9096	50
903	benperidol	0.298	4	0.245	0.92152	0.906	75
904	butirosin	0.052	4	-0.245	0.92182	0.9231	50
905	kanamycin	0.24	4	0.244	0.92278	0.9209	75
906	mometasone	0.224	4	0.243	0.92534	0.9385	75
907	tetrandrine	0.236	4	0.243	0.9259	0.9755	75
908	propofol	0.118	4	0.243	0.92677	0.8987	50
909	hemicholinium	0.223	4	0.242	0.92717	0.9318	50
910	phenylpropanolamine	0.163	4	0.242	0.92809	0.8987	50
911	altretamine	0.061	4	-0.242	0.92878	0.8854	50
912	methoxsalen	0.14	3	0.281	0.93073	0.8913	66
913	doxepin	0.192	3	0.278	0.93514	0.9554	66
914	11-deoxy-16,16-dimethylprostaglandin E2	0.046	4	-0.235	0.94368	0.9664	50
915	theophylline	0.046	4	-0.234	0.94691	0.927	50
916	velnacrine	0.22	4	0.234	0.94766	0.9161	75
917	bicuculline	0.3	4	0.233	0.94796	0.9407	75
918	chloropyramine	0.226	4	0.233	0.94856	0.925	75
919	cefsulodin	0.265	4	0.232	0.9515	0.9231	75
920	sulfamethizole	0.112	4	-0.231	0.95244	0.9379	50
921	solasodine	0.278	6	0.189	0.95338	0.9645	66
922	epitiostanol	0.057	4	-0.229	0.955	0.9753	50
923	testosterone	0.27	5	0.205	0.95502	0.9682	60
924	prazosin	0.178	6	0.188	0.95537	0.9161	50
925	atropine methonitrate	0.246	3	0.264	0.95752	0.9457	66
926	cyclizine	0.175	4	0.227	0.95876	0.9669	50
927	ticarcillin	0.267	3	0.262	0.95922	0.9338	66
928	Prestwick-864	0.085	4	-0.227	0.95954	0.9514	50
929	dexibuprofen	0.177	4	0.226	0.96147	0.9065	50
930	sulfasalazine	0.222	5	0.2	0.96379	0.9612	60
931	profenamine	0.188	4	0.222	0.9659	0.9674	75
932	SB-202190	0.241	5	0.198	0.96622	0.9633	60
933	tetroquinone	0.304	4	0.216	0.97464	0.9858	75
934	salsolinol	0.157	3	0.247	0.97574	0.9379	66
935	NS-398	0.23	3	0.243	0.97867	0.981	66
936	nicotinic acid	0.216	4	0.208	0.98142	1	75
937	hydroxyzine	0.222	5	0.186	0.98192	0.9811	60
938	5230742	0.313	2	0.298	0.98217	0.9767	50
939	nifedipine	0.209	7	0.156	0.98305	0.9803	57
940	theobromine	0.271	4	0.206	0.98375	0.9655	75
941	sulfapyridine	0.18	4	0.204	0.98506	0.9749	50
942	clenbuterol	0.245	5	0.182	0.98636	0.9938	60
943	cefotetan	0.181	3	0.228	0.9885	0.9869	66
944	oxantel	0.201	4	0.195	0.99055	0.9653	75
945	dicoumarol	0.184	6	0.152	0.99505	0.9773	66
946	droperidol	0.228	4	0.183	0.99574	1	75
947	ethambutol	0.233	5	0.158	0.99764	1	60
948	DL-PPMP	-0.983	1	-1	---	---	100
949	5186324	-0.909	1	-0.998	---	---	100
950	celastrol	0.893	1	0.99	---	---	100
951	dexverapamil	0.865	1	0.981	---	---	100
952	12,13-EODE	-0.767	1	-0.978	---	---	100
953	topiramate	-0.74	1	-0.971	---	---	100
954	tyrphostin AG-1478	-0.72	1	-0.962	---	---	100
955	MG-132	0.824	1	0.96	---	---	100
956	decitabine	-0.711	1	-0.957	---	---	100
957	BW-B70C	-0.699	1	-0.952	---	---	100
958	5186223	-0.673	1	-0.94	---	---	100
959	5149715	-0.671	1	-0.939	---	---	100
960	sulindac sulfide	-0.668	1	-0.938	---	---	100
961	cantharidin	0.752	1	0.911	---	---	100
962	5114445	0.749	1	0.908	---	---	100
963	5151277	-0.547	1	-0.86	---	---	100
964	tomelukast	-0.492	1	-0.818	---	---	100
965	phenyl biguanide	-0.485	1	-0.813	---	---	100
966	HC toxin	0.657	1	0.811	---	---	100
967	pararosaniline	0.654	1	0.808	---	---	100
968	demecolcine	0.645	1	0.798	---	---	100
969	dopamine	-0.448	1	-0.788	---	---	100
970	splitomicin	-0.432	1	-0.779	---	---	100
971	PHA-00665752	0.624	1	0.772	---	---	100
972	3-aminobenzamide	0.615	1	0.761	---	---	100
973	(-)-catechin	0.593	1	0.734	---	---	100
974	5109870	0.584	1	0.725	---	---	100
975	5152487	0.578	1	0.718	---	---	100
976	1,5-isoquinolinediol	0	1	-0.71	---	---	0
977	phenanthridinone	0	1	-0.709	---	---	0
978	5213008	0	1	-0.706	---	---	0
979	5286656	0	1	-0.701	---	---	0
980	5140203	0.563	1	0.699	---	---	100
981	clemastine	-0.265	3	-0.698	---	---	33
982	thapsigargin	0	3	-0.674	---	---	0
983	2-deoxy-D-glucose	0	1	-0.663	---	---	0
984	fisetin	0.524	1	0.653	---	---	100
985	HNMPA-(AM)3	0	1	-0.649	---	---	0
986	fasudil	0	2	-0.637	---	---	0
987	U0125	0	1	-0.634	---	---	0
988	N-phenylanthranilic acid	0	1	-0.626	---	---	0
989	AH-6809	0	2	-0.623	---	---	0
990	5666823	0	1	-0.612	---	---	0
991	trapidil	-0.224	3	-0.611	---	---	33
992	oxamic acid	0	1	-0.595	---	---	0
993	5162773	0	1	-0.589	---	---	0
994	gefitinib	0.469	1	0.582	---	---	100
995	exemestane	0	1	-0.582	---	---	0
996	cytochalasin B	0	1	-0.579	---	---	0
997	irinotecan	-0.197	3	-0.579	---	---	33
998	tyrphostin AG-825	0	1	-0.572	---	---	0
999	camptothecin	0	3	-0.571	---	---	0
1000	foliosidine	-0.044	6	-0.569	---	---	16
1001	yohimbic acid	-0.169	3	-0.568	---	---	33
1002	tioguanine	0.455	1	0.563	---	---	100
1003	fluoxetine	-0.073	4	-0.553	---	---	25
1004	piperacillin	-0.116	5	-0.547	---	---	40
1005	oligomycin	0.438	1	0.546	---	---	100
1006	PNU-0293363	-0.109	3	-0.543	---	---	33
1007	naltrexone	-0.045	5	-0.539	---	---	20
1008	prednicarbate	-0.111	3	-0.535	---	---	33
1009	dimethyloxalylglycine	0.342	1	-0.532	---	---	0
1010	diclofenamide	-0.078	4	-0.529	---	---	25
1011	hymecromone	-0.051	4	-0.524	---	---	25
1012	trimethadione	-0.094	4	-0.523	---	---	25
1013	SC-58125	0.153	4	-0.52	---	---	0
1014	anisomycin	0.092	4	-0.516	---	---	0
1015	stachydrine	-0.098	4	-0.509	---	---	25
1016	clidinium bromide	-0.064	4	-0.509	---	---	25
1017	NU-1025	0.19	2	-0.505	---	---	0
1018	nadide	-0.048	4	-0.498	---	---	25
1019	loracarbef	-0.011	4	-0.496	---	---	25
1020	minoxidil	-0.124	5	-0.494	---	---	40
1021	ampicillin	-0.055	4	-0.494	---	---	25
1022	cephaeline	0.082	5	-0.489	---	---	0
1023	tridihexethyl	0.202	4	-0.487	---	---	0
1024	ofloxacin	0.084	5	-0.485	---	---	20
1025	ethionamide	-0.002	3	-0.483	---	---	33
1026	lycorine	-0.005	5	-0.482	---	---	20
1027	0317956-0000	-0.038	8	-0.476	---	---	37
1028	pirlindole	-0.056	3	-0.473	---	---	33
1029	daunorubicin	0.106	4	-0.469	---	---	0
1030	dicycloverine	0.009	5	-0.462	---	---	20
1031	lomustine	-0.037	4	-0.462	---	---	25
1032	econazole	-0.026	4	-0.459	---	---	25
1033	perphenazine	0.138	5	-0.459	---	---	0
1034	tolfenamic acid	0.065	4	-0.455	---	---	25
1035	chlorhexidine	0.03	5	-0.454	---	---	20
1036	cyclopenthiazide	-0.049	4	-0.452	---	---	25
1037	pirinixic acid	-0.035	5	-0.451	---	---	40
1038	oleandomycin	0.045	5	-0.447	---	---	40
1039	diphemanil metilsulfate	-0.098	5	-0.441	---	---	40
1040	methocarbamol	0.076	3	-0.439	---	---	33
1041	0175029-0000	0.267	6	-0.439	---	---	0
1042	hydrochlorothiazide	-0.109	5	-0.436	---	---	40
1043	GW-8510	0.114	4	-0.435	---	---	0
1044	zardaverine	0.13	4	-0.432	---	---	25
1045	articaine	0.153	3	-0.432	---	---	0
1046	mafenide	-0.041	5	-0.432	---	---	20
1047	aminoglutethimide	-0.036	3	-0.431	---	---	33
1048	doxorubicin	0.154	3	-0.43	---	---	0
1049	tiaprofenic acid	-0.057	4	-0.429	---	---	25
1050	acenocoumarol	-0.069	5	-0.429	---	---	40
1051	hydrastinine	0.054	5	-0.429	---	---	20
1052	digoxigenin	0.006	5	-0.426	---	---	40
1053	glipizide	-0.122	5	-0.426	---	---	40
1054	CP-690334-01	0.049	8	-0.424	---	---	25
1055	cobalt chloride	0.016	3	-0.424	---	---	33
1056	nitrofural	0.062	4	-0.423	---	---	25
1057	5194442	0.104	4	-0.423	---	---	25
1058	acacetin	-0.002	6	-0.423	---	---	33
1059	3-nitropropionic acid	0.32	4	-0.422	---	---	0
1060	captopril	-0.162	5	-0.416	---	---	40
1061	lobelanidine	0.22	4	-0.413	---	---	0
1062	arachidonic acid	0.022	3	-0.412	---	---	33
1063	PF-00539758-00	-0.008	3	-0.412	---	---	33
1064	oxedrine	0.027	4	-0.41	---	---	25
1065	emetine	0.143	4	-0.408	---	---	0
1066	trimethoprim	-0.028	5	-0.407	---	---	40
1067	AG-012559	0.303	3	-0.406	---	---	0
1068	levothyroxine sodium	0.009	4	-0.405	---	---	25
1069	thiethylperazine	-0.042	4	-0.4	---	---	25
1070	clofibrate	0.242	2	-0.4	---	---	0
1071	valdecoxib	0.267	3	-0.398	---	---	0
1072	AG-013608	0.024	8	-0.396	---	---	37
1073	0173570-0000	0.056	6	-0.395	---	---	33
1074	mexiletine	0.153	6	-0.393	---	---	16
1075	alsterpaullone	0.212	3	0.391	---	---	33
1076	oxamniquine	0.034	4	-0.391	---	---	25
1077	acebutolol	-0.111	5	-0.389	---	---	40
1078	PHA-00767505E	0.041	4	-0.388	---	---	25
1079	praziquantel	0.15	4	-0.388	---	---	25
1080	lovastatin	0.02	4	-0.387	---	---	25
1081	tolazamide	0.091	3	-0.387	---	---	33
1082	glimepiride	0.042	4	-0.386	---	---	25
1083	H-7	0.146	4	0.385	---	---	25
1084	azacitidine	0.175	3	0.384	---	---	33
1085	cefoxitin	0.022	4	-0.383	---	---	25
1086	mitoxantrone	0.248	3	0.383	---	---	33
1087	quipazine	-0.01	4	-0.379	---	---	25
1088	lincomycin	0.039	3	-0.378	---	---	33
1089	digitoxigenin	0.084	4	-0.376	---	---	25
1090	triamcinolone	0.006	5	-0.376	---	---	20
1091	dipivefrine	0.02	4	-0.376	---	---	25
1092	mycophenolic acid	0.037	3	-0.375	---	---	33
1093	SC-19220	0.029	4	-0.375	---	---	25
1094	todralazine	0.347	5	0.374	---	---	40
1095	bucladesine	0.08	6	-0.374	---	---	16
1096	dosulepin	0.08	4	-0.374	---	---	25
1097	carmustine	-0.02	3	-0.369	---	---	33
1098	ketorolac	0.376	4	-0.367	---	---	0
1099	vinburnine	0.072	4	-0.367	---	---	25
1100	etifenin	0.116	4	-0.367	---	---	25
1101	cinnarizine	0.157	4	0.367	---	---	25
1102	cimetidine	0.043	5	-0.366	---	---	20
1103	pizotifen	0.1	4	-0.364	---	---	25
1104	ionomycin	0.129	3	-0.363	---	---	33
1105	minocycline	-0.055	5	-0.362	---	---	40
1106	pheniramine	-0.09	5	-0.362	---	---	40
1107	rotenone	0.159	4	-0.36	---	---	0
1108	ketoconazole	0.056	4	-0.359	---	---	25
1109	convolamine	0.123	4	-0.358	---	---	25
1110	meglumine	0.044	4	-0.357	---	---	25
1111	eldeline	0.262	6	-0.357	---	---	16
1112	corticosterone	0.012	4	-0.356	---	---	25
1113	quercetin	0.09	6	-0.355	---	---	33
1114	sparteine	0.151	4	-0.355	---	---	0
1115	Prestwick-1083	0.136	3	-0.354	---	---	33
1116	0316684-0000	0.001	4	-0.354	---	---	25
1117	H-89	0.341	3	-0.353	---	---	0
1118	clindamycin	0.338	5	-0.351	---	---	0
1119	alfadolone	-0.012	3	-0.351	---	---	33
1120	clebopride	0	4	-0.35	---	---	25
1121	doxycycline	-0.127	5	-0.349	---	---	40
1122	proglumide	0.187	5	-0.345	---	---	20
1123	parthenolide	0.068	4	-0.343	---	---	25
1124	famotidine	-0.014	5	-0.342	---	---	40
1125	scoulerine	0.056	4	-0.341	---	---	25
1126	acetohexamide	-0.046	4	-0.34	---	---	25
1127	0198306-0000	0.192	4	-0.34	---	---	25
1128	alprenolol	0.091	4	-0.34	---	---	25
1129	chlortetracycline	0.124	5	-0.34	---	---	20
1130	STOCK1N-28457	0.197	3	-0.34	---	---	33
1131	prednisone	0.009	5	-0.339	---	---	40
1132	fendiline	0.232	3	-0.339	---	---	0
1133	valinomycin	0.14	4	-0.338	---	---	25
1134	0225151-0000	0.008	3	-0.337	---	---	33
1135	homosalate	0.222	4	-0.337	---	---	0
1136	strophanthidin	-0.046	4	-0.336	---	---	25
1137	5707885	0.149	4	-0.336	---	---	25
1138	flutamide	0.28	5	-0.336	---	---	20
1139	glycopyrronium bromide	0.254	5	-0.336	---	---	20
1140	ramipril	0.045	4	-0.336	---	---	25
1141	cefazolin	-0.001	5	-0.335	---	---	40
1142	dirithromycin	0.251	3	-0.335	---	---	0
1143	mesalazine	0.107	5	-0.334	---	---	40
1144	naftifine	0.019	4	-0.333	---	---	25
1145	sodium phenylbutyrate	0.014	7	-0.329	---	---	28
1146	tiratricol	0.182	4	0.329	---	---	25
1147	etidronic acid	0.219	4	-0.328	---	---	25
1148	fusidic acid	0.04	4	-0.327	---	---	25
1149	7-aminocephalosporanic acid	-0.046	4	-0.327	---	---	25
1150	gemfibrozil	0.344	5	-0.327	---	---	0
1151	paroxetine	0.066	4	-0.325	---	---	25
1152	L-methionine sulfoximine	0.045	4	-0.324	---	---	25
1153	yohimbine	0.028	5	-0.323	---	---	40
1154	primaquine	0.01	4	-0.32	---	---	25
1155	molsidomine	0.206	4	-0.32	---	---	25
1156	Prestwick-981	0.187	3	0.32	---	---	33
1157	risperidone	0.15	3	-0.32	---	---	33
1158	aztreonam	0.234	5	-0.319	---	---	20
1159	hydroxyachillin	0.093	4	-0.317	---	---	25
1160	10-methoxyharmalan	0.147	4	-0.317	---	---	25
1161	moroxydine	-0.055	5	-0.316	---	---	40
1162	azacyclonol	0.092	5	-0.315	---	---	40
1163	prednisolone	0.095	5	-0.314	---	---	40
1164	tetramisole	0.065	4	-0.313	---	---	25
1165	guanethidine	0.174	3	-0.313	---	---	33
1166	sulindac	-0.06	7	-0.313	---	---	42
1167	pentolonium	0.097	5	-0.312	---	---	40
1168	flumequine	0.131	4	-0.311	---	---	25
1169	staurosporine	0.057	4	-0.311	---	---	25
1170	sulfamethoxazole	0.056	5	-0.31	---	---	20
1171	benzamil	0.191	6	-0.309	---	---	16
1172	phenazone	-0.002	3	-0.308	---	---	33
1173	alpha-yohimbine	-0.001	3	-0.308	---	---	33
1174	ifosfamide	0.07	3	-0.306	---	---	33
1175	mevalolactone	0.057	3	-0.304	---	---	33
1176	mefenamic acid	0.076	5	-0.303	---	---	40
1177	amphotericin B	0.135	4	-0.3	---	---	25
1178	atropine oxide	0.268	5	-0.297	---	---	20
1179	phensuximide	0.165	4	-0.297	---	---	25
1180	dinoprost	0.076	4	-0.297	---	---	25
1181	5155877	0.223	4	-0.295	---	---	0
1182	ticlopidine	0.266	5	-0.295	---	---	20
1183	(+)-isoprenaline	0.179	4	-0.294	---	---	25
1184	2,6-dimethylpiperidine	0.171	5	-0.294	---	---	20
1185	nefopam	0.05	5	-0.294	---	---	40
1186	baclofen	-0.004	5	-0.293	---	---	40
1187	tamoxifen	0.124	7	-0.293	---	---	14
1188	levodopa	0.085	5	-0.291	---	---	20
1189	edrophonium chloride	0.14	5	-0.291	---	---	20
1190	wortmannin	0.088	18	-0.29	---	---	22
1191	mestranol	0.131	4	-0.288	---	---	25
1192	PF-00562151-00	0.134	8	-0.287	---	---	25
1193	guaifenesin	0.041	6	-0.285	---	---	33
1194	lidoflazine	0.078	3	-0.284	---	---	33
1195	PNU-0230031	0.101	8	-0.283	---	---	25
1196	4-hydroxyphenazone	0.136	5	-0.282	---	---	20
1197	diflunisal	0.151	5	-0.281	---	---	20
1198	equilin	0.148	5	-0.281	---	---	20
1199	phentolamine	-0.001	7	-0.278	---	---	42
1200	semustine	0.155	4	-0.278	---	---	25
1201	novobiocin	0.02	9	-0.278	---	---	44
1202	raloxifene	0.125	7	-0.277	---	---	14
1203	benserazide	0.007	5	-0.275	---	---	40
1204	cotinine	0.166	6	-0.273	---	---	16
1205	harmaline	0.106	4	-0.271	---	---	25
1206	sulfachlorpyridazine	0.214	5	-0.271	---	---	20
1207	tolazoline	0.151	5	-0.271	---	---	20
1208	colforsin	0.109	5	0.27	---	---	40
1209	cefmetazole	0.232	4	-0.27	---	---	25
1210	methanthelinium bromide	0.203	4	-0.27	---	---	25
1211	alclometasone	0.153	4	-0.269	---	---	25
1212	sulpiride	0.151	5	-0.266	---	---	20
1213	ioxaglic acid	0	3	-0.266	---	---	33
1214	esculin	0.145	4	-0.266	---	---	25
1215	troglitazone	0.068	16	-0.266	---	---	31
1216	fenbufen	0.044	6	-0.266	---	---	33
1217	tetraethylenepentamine	0.102	6	-0.266	---	---	16
1218	diazoxide	0.021	5	-0.265	---	---	40
1219	amiprilose	0.163	4	-0.265	---	---	25
1220	niflumic acid	0.179	4	-0.264	---	---	25
1221	serotonin	0.094	5	-0.263	---	---	40
1222	oxyphenbutazone	0.165	4	-0.262	---	---	25
1223	pentetic acid	0.201	5	-0.261	---	---	20
1224	pimethixene	0.012	3	-0.261	---	---	33
1225	dropropizine	0.168	4	-0.26	---	---	25
1226	benzydamine	0.125	4	-0.26	---	---	25
1227	flecainide	0.1	6	-0.257	---	---	33
1228	clozapine	-0.017	17	-0.256	---	---	47
1229	minaprine	0.117	5	-0.256	---	---	40
1230	triamterene	0.178	5	-0.255	---	---	20
1231	dilazep	0.058	5	-0.255	---	---	40
1232	monastrol	0.141	8	-0.253	---	---	25
1233	PHA-00846566E	0.164	3	-0.253	---	---	33
1234	mephentermine	0.118	5	0.252	---	---	40
1235	dienestrol	0.1	3	-0.252	---	---	33
1236	gabapentin	0.15	4	-0.252	---	---	25
1237	scopolamine	0.216	4	-0.252	---	---	25
1238	picotamide	0.191	5	-0.252	---	---	20
1239	succinylsulfathiazole	0.149	4	-0.251	---	---	25
1240	pralidoxime	0.269	4	-0.25	---	---	25
1241	cefotaxime	0.048	5	-0.249	---	---	40
1242	diprophylline	0.005	5	-0.248	---	---	40
1243	BCB000039	0.186	3	-0.248	---	---	33
1244	riluzole	0.121	5	-0.248	---	---	40
1245	bupivacaine	0.057	4	-0.246	---	---	25
1246	alpha-ergocryptine	0.137	6	-0.246	---	---	33
1247	cyclopentolate	0.11	4	-0.246	---	---	25
1248	griseofulvin	0.11	5	-0.245	---	---	40
1249	estradiol	-0.029	37	-0.243	---	---	35
1250	cefalonium	0.079	3	-0.243	---	---	33
1251	amylocaine	0.079	5	-0.243	---	---	40
1252	mephenesin	0.178	5	-0.243	---	---	20
1253	metoclopramide	0.198	6	-0.243	---	---	33
1254	acetylsalicylsalicylic acid	0.135	4	-0.241	---	---	25
1255	haloperidol	0.001	32	-0.24	---	---	46
1256	harman	0.151	4	-0.238	---	---	25
1257	procarbazine	0.175	3	-0.237	---	---	33
1258	nalidixic acid	0.107	5	-0.236	---	---	40
1259	fluvastatin	0.184	4	-0.235	---	---	25
1260	cefuroxime	0.172	4	-0.234	---	---	25
1261	(-)-isoprenaline	0.16	4	-0.233	---	---	25
1262	carbinoxamine	0.226	4	-0.233	---	---	25
1263	pinacidil	0.086	4	-0.232	---	---	25
1264	pipemidic acid	0.155	3	-0.232	---	---	33
1265	ozagrel	0.193	4	-0.232	---	---	25
1266	ribostamycin	0.102	4	-0.231	---	---	25
1267	fosfosal	0.189	4	-0.23	---	---	25
1268	chlorcyclizine	0.171	6	-0.228	---	---	33
1269	chlorphenamine	0.124	4	-0.228	---	---	25
1270	R-atenolol	0.21	4	-0.227	---	---	25
1271	nafcillin	0.125	4	-0.227	---	---	25
1272	bisoprolol	0.181	4	-0.226	---	---	25
1273	cyanocobalamin	0.203	4	-0.224	---	---	25
1274	fursultiamine	0.165	4	-0.224	---	---	25
1275	sulfanilamide	0.171	4	-0.224	---	---	25
1276	dizocilpine	0.118	5	-0.223	---	---	40
1277	diperodon	0.14	3	-0.222	---	---	33
1278	lanatoside C	0.243	6	-0.221	---	---	16
1279	selegiline	0.198	4	-0.22	---	---	25
1280	zoxazolamine	0.181	4	-0.219	---	---	25
1281	orphenadrine	0.121	6	-0.219	---	---	33
1282	ciclacillin	0.158	4	-0.216	---	---	25
1283	lomefloxacin	0.074	6	-0.214	---	---	33
1284	BCB000038	0.127	4	-0.212	---	---	25
1285	phenformin	0.119	7	-0.208	---	---	28
1286	dehydrocholic acid	0.205	5	-0.208	---	---	20
1287	sotalol	0.224	4	-0.208	---	---	25
1288	tribenoside	0.188	4	-0.208	---	---	25
1289	hesperidin	0.198	4	-0.208	---	---	25
1290	nifurtimox	0.147	4	-0.208	---	---	25
1291	dihydroergotamine	0.143	5	-0.207	---	---	20
1292	neomycin	0.235	5	-0.205	---	---	20
1293	physostigmine	0.202	4	-0.203	---	---	25
1294	etanidazole	0.169	4	-0.202	---	---	25
1295	isoxsuprine	0.176	5	-0.202	---	---	20
1296	mifepristone	0.172	4	-0.197	---	---	25
1297	azathioprine	0.135	7	0.197	---	---	42
1298	isopropamide iodide	0.17	4	-0.195	---	---	25
1299	tinidazole	0.175	6	-0.195	---	---	16
1300	tolbutamide	0.098	7	-0.19	---	---	28
1301	tropicamide	0.156	6	-0.184	---	---	33
1302	pramocaine	0.189	5	-0.183	---	---	20
1303	metitepine	0.164	4	-0.183	---	---	25
1304	verapamil	0.139	6	-0.176	---	---	33
1305	sulfabenzamide	0.147	4	-0.173	---	---	25
1306	procyclidine	0.142	4	-0.169	---	---	25
1307	F0447-0125	0.157	4	-0.165	---	---	25
1308	dexamethasone	0.07	8	-0.159	---	---	37
1309	fulvestrant	0.091	40	-0.127	---	---	37
